# Supplementary material for: Behavioural responses of Anopheles gambiae to standard pyrethroid and PBO-treated bednets of different operational ages
Source: Curr Res Parasitol Vector Borne Dis. 2024 Nov 4;6:100227. doi: 10.1016/j.crpvbd.2024.100227 (PMC11584737; doi:10.1016/j.crpvbd.2024.100227)
Supplement: Multimedia component 1 [file mmc1.xlsx]

## Sheet: Total Movement
name	movement	contact	net	age	kd	up	percent_kd	alive	dead	percent_dead	rep
oly12a	4370	93	olyset	12	0	5	0	5	0	0	A
oly12a	4126	83	olyset	12	0	5	0	5	0	0	A
oly12a	2623	125	olyset	12	0	5	0	4	1	20	A
oly12a	2659	102	olyset	12	1	4	20	5	0	0	A
oly12a	2839	106	olyset	12	0	5	0	5	0	0	A
oly12a	1682	116	olyset	12	0	5	0	5	0	0	A
oly12a	1962	140	olyset	12	0	5	0	5	0	0	A
oly12a	2357	67	olyset	12	2	3	40	5	0	0	A
oly12a	3501	103	olyset	12	0	5	0	5	0	0	A
oly12a	1240	139	olyset	12	0	5	0	5	0	0	A
oly12b	4606	78	olyset	12	2	3	40	5	0	0	B
oly12b	2218	134	olyset	12	0	5	0	4	1	20	B
oly12b	4634	95	olyset	12	0	5	0	5	0	0	B
oly12b	2722	125	olyset	12	0	5	0	5	0	0	B
oly12b	4305	83	olyset	12	1	4	20	5	0	0	B
oly12b	4969	34	olyset	12	4	1	80	5	0	0	B
oly12b	2311	87	olyset	12	0	5	0	5	0	0	B
oly12b	3847	80	olyset	12	3	2	60	4	1	20	B
oly12b	3920	48	olyset	12	3	2	60	5	0	0	B
oly12b	3515	72	olyset	12	1	4	20	5	0	0	B
oly12c	3979	87	olyset	12	0	5	0	5	0	0	C
oly12c	4067	121	olyset	12	0	5	0	5	0	0	C
oly12c	2932	142	olyset	12	0	5	0	5	0	0	C
oly12c	4036	97	olyset	12	0	5	0	5	0	0	C
oly12c	1962	99	olyset	12	0	5	0	5	0	0	C
oly12c	3876	90	olyset	12	0	5	0	5	0	0	C
oly12c	2797	107	olyset	12	0	5	0	5	0	0	C
oly12c	1992	121	olyset	12	0	5	0	5	0	0	C
oly12c	1034	71	olyset	12	0	5	0	4	1	20	C
oly12c	3518	140	olyset	12	0	5	0	5	0	0	C
oly12d	817	172	olyset	12	0	5	0	5	0	0	D
oly12d	2411	160	olyset	12	0	5	0	5	0	0	D
oly12d	1590	127	olyset	12	0	5	0	5	0	0	D
oly12d	64	145	olyset	12	0	5	0	5	0	0	D
oly12d	2706	156	olyset	12	0	5	0	5	0	0	D
oly12d	1416	102	olyset	12	0	5	0	5	0	0	D
oly12d	2348	149	olyset	12	0	5	0	5	0	0	D
oly12d	3340	141	olyset	12	0	5	0	5	0	0	D
oly12d	3414	134	olyset	12	0	5	0	5	0	0	D
oly12d	2097	102	olyset	12	0	5	0	5	0	0	D
oly25a	1294	84	olyset	25	0	5	0	5	0	0	A
oly25a	2208	147	olyset	25	1	4	20	5	0	0	A
oly25a	1637	86	olyset	25	1	4	20	3	2	40	A
oly25a	1680	132	olyset	25	0	5	0	5	0	0	A
oly25a	615	118	olyset	25	0	5	0	5	0	0	A
oly25a	2291	80	olyset	25	1	4	20	5	0	0	A
oly25a	2062	135	olyset	25	0	5	0	5	0	0	A
oly25a	2565	85	olyset	25	0	5	0	4	1	20	A
oly25a	1252	59	olyset	25	0	5	0	5	0	0	A
oly25a	1997	109	olyset	25	1	4	20	4	1	20	A
oly25b	3556	84	olyset	25	0	5	0	5	0	0	B
oly25b	2081	143	olyset	25	0	5	0	5	0	0	B
oly25b	2300	92	olyset	25	0	5	0	5	0	0	B
oly25b	564	142	olyset	25	1	4	20	5	0	0	B
oly25b	2758	111	olyset	25	1	4	20	5	0	0	B
oly25b	4137	143	olyset	25	0	5	0	5	0	0	B
oly25b	3193	148	olyset	25	0	5	0	5	0	0	B
oly25b	4732	161	olyset	25	0	5	0	5	0	0	B
oly25b	3883	134	olyset	25	0	5	0	5	0	0	B
oly25b	4102	135	olyset	25	0	5	0	5	0	0	B
oly25c	5190	85	olyset	25	3	2	60	5	0	0	C
oly25c	4312	44	olyset	25	1	4	20	5	0	0	C
oly25c	5413	42	olyset	25	3	2	60	5	0	0	C
oly25c	3305	97	olyset	25	0	5	0	5	0	0	C
oly25c	3265	80	olyset	25	0	5	0	5	0	0	C
oly25c	1584	120	olyset	25	1	4	20	4	1	20	C
oly25c	4488	52	olyset	25	2	3	40	5	0	0	C
oly25c	3379	116	olyset	25	3	2	60	5	0	0	C
oly25c	2729	94	olyset	25	0	5	0	5	0	0	C
oly25c	3027	87	olyset	25	2	3	40	5	0	0	C
olypos2	4356	115	olyset	0	0	5	0	5	0	0	A
olypos2	2135	141	olyset	0	0	5	0	5	0	0	A
olypos2	2140	103	olyset	0	0	5	0	5	0	0	A
olypos2	2842	98	olyset	0	0	5	0	5	0	0	A
olypos2	3404	118	olyset	0	0	5	0	5	0	0	A
olypos2	2404	106	olyset	0	0	5	0	5	0	0	A
olypos2	2473	138	olyset	0	0	5	0	5	0	0	A
olypos2	1795	136	olyset	0	0	5	0	5	0	0	A
olypos2	657	109	olyset	0	0	5	0	5	0	0	A
olypos2	710	149	olyset	0	0	5	0	5	0	0	A
olypos3	1352	105	olyset	0	0	5	0	5	0	0	B
olypos3	1095	99	olyset	0	0	5	0	5	0	0	B
olypos3	1340	112	olyset	0	0	5	0	5	0	0	B
olypos3	1074	82	olyset	0	0	5	0	4	1	20	B
olypos3	4293	120	olyset	0	0	5	0	5	0	0	B
olypos3	2366	105	olyset	0	1	4	20	4	1	20	B
olypos3	1318	145	olyset	0	0	5	0	5	0	0	B
olypos3	1552	142	olyset	0	0	5	0	5	0	0	B
olypos3	853	57	olyset	0	1	4	20	5	0	0	B
olypos3	1172	78	olyset	0	0	5	0	5	0	0	B
olypos4	3181	142	olyset	0	1	4	20	5	0	0	C
olypos4	3700	90	olyset	0	1	4	20	1	4	80	C
olypos4	3342	67	olyset	0	3	2	60	1	4	80	C
olypos4	4383	62	olyset	0	3	2	60	5	0	0	C
olypos4	4214	66	olyset	0	2	3	40	4	1	20	C
olypos4	3522	81	olyset	0	0	5	0	5	0	0	C
olypos4	3342	83	olyset	0	1	4	20	5	0	0	C
olypos4	2070	120	olyset	0	0	5	0	5	0	0	C
olypos4	2643	116	olyset	0	2	3	40	5	0	0	C
olypos4	2269	53	olyset	0	1	4	20	5	0	0	C
olyplus12a	4621	80	olyset_plus	12	3	2	60	5	0	0	A
olyplus12a	2644	103	olyset_plus	12	0	5	0	5	0	0	A
olyplus12a	1850	122	olyset_plus	12	0	5	0	5	0	0	A
olyplus12a	3426	81	olyset_plus	12	1	4	20	5	0	0	A
olyplus12a	3899	82	olyset_plus	12	1	4	20	3	2	40	A
olyplus12a	3243	86	olyset_plus	12	0	5	0	5	0	0	A
olyplus12a	1431	142	olyset_plus	12	0	5	0	5	0	0	A
olyplus12a	1928	157	olyset_plus	12	0	5	0	5	0	0	A
olyplus12a	3034	96	olyset_plus	12	0	5	0	5	0	0	A
olyplus12a	1672	101	olyset_plus	12	0	5	0	5	0	0	A
olyplus12b	3020	127	olyset_plus	12	0	5	0	5	0	0	B
olyplus12b	2355	140	olyset_plus	12	0	5	0	5	0	0	B
olyplus12b	2826	140	olyset_plus	12	0	5	0	5	0	0	B
olyplus12b	2581	138	olyset_plus	12	0	5	0	5	0	0	B
olyplus12b	2750	143	olyset_plus	12	0	5	0	5	0	0	B
olyplus12b	1740	138	olyset_plus	12	0	5	0	5	0	0	B
olyplus12b	3055	81	olyset_plus	12	0	5	0	5	0	0	B
olyplus12b	2290	67	olyset_plus	12	0	5	0	5	0	0	B
olyplus12b	3977	84	olyset_plus	12	0	5	0	5	0	0	B
olyplus12b	2420	133	olyset_plus	12	1	4	20	4	1	20	B
olyplus12c	2558	97	olyset_plus	12	2	3	40	4	1	20	C
olyplus12c	2434	121	olyset_plus	12	0	5	0	5	0	0	C
olyplus12c	3491	80	olyset_plus	12	1	4	20	5	0	0	C
olyplus12c	2035	115	olyset_plus	12	0	5	0	5	0	0	C
olyplus12c	2554	94	olyset_plus	12	2	3	40	4	1	20	C
olyplus12c	2130	137	olyset_plus	12	2	3	40	5	0	0	C
olyplus12c	2051	104	olyset_plus	12	3	2	60	5	0	0	C
olyplus12c	1288	139	olyset_plus	12	3	2	60	5	0	0	C
olyplus12c	1798	89	olyset_plus	12	0	5	0	5	0	0	C
olyplus12c	2615	104	olyset_plus	12	0	5	0	5	0	0	C
olyplus12d	5364	76	olyset_plus	12	1	4	20	5	0	0	D
olyplus12d	4025	118	olyset_plus	12	1	4	20	5	0	0	D
olyplus12d	4432	91	olyset_plus	12	2	3	40	5	0	0	D
olyplus12d	5264	93	olyset_plus	12	2	3	40	3	2	40	D
olyplus12d	5616	91	olyset_plus	12	3	2	60	4	1	20	D
olyplus12d	2765	112	olyset_plus	12	3	2	60	4	1	20	D
olyplus12d	2361	78	olyset_plus	12	3	2	60	4	1	20	D
olyplus12d	2527	126	olyset_plus	12	1	4	20	4	1	20	D
olyplus12d	3135	66	olyset_plus	12	3	2	60	5	0	0	D
olyplus12d	1240	79	olyset_plus	12	0	5	0	5	0	0	D
olyplus25a	1262	165	olyset_plus	25	0	5	0	5	0	0	A
olyplus25a	1350	84	olyset_plus	25	0	5	0	5	0	0	A
olyplus25a	599	104	olyset_plus	25	0	5	0	5	0	0	A
olyplus25a	227	145	olyset_plus	25	1	4	20	4	1	20	A
olyplus25a	3448	90	olyset_plus	25	0	5	0	5	0	0	A
olyplus25a	1981	139	olyset_plus	25	0	5	0	5	0	0	A
olyplus25a	3189	116	olyset_plus	25	0	5	0	5	0	0	A
olyplus25a	4881	83	olyset_plus	25	3	2	60	5	0	0	A
olyplus25a	4439	120	olyset_plus	25	0	5	0	5	0	0	A
olyplus25a	2430	115	olyset_plus	25	0	5	0	5	0	0	A
olyplus25b	2027	151	olyset_plus	25	1	4	20	5	0	0	B
olyplus25b	3944	101	olyset_plus	25	3	2	60	4	1	20	B
olyplus25b	2205	140	olyset_plus	25	0	5	0	5	0	0	B
olyplus25b	4607	74	olyset_plus	25	3	2	60	3	2	40	B
olyplus25b	1815	127	olyset_plus	25	3	2	60	5	0	0	B
olyplus25b	2781	103	olyset_plus	25	3	2	60	5	0	0	B
olyplus25b	1376	99	olyset_plus	25	2	3	40	4	1	20	B
olyplus25b	1866	108	olyset_plus	25	1	4	20	5	0	0	B
olyplus25b	3217	132	olyset_plus	25	0	5	0	5	0	0	B
olyplus25b	4442	93	olyset_plus	25	4	1	80	5	0	0	B
olyplus25c	2737	114	olyset_plus	25	0	5	0	4	1	20	C
olyplus25c	167	164	olyset_plus	25	0	5	0	5	0	0	C
olyplus25c	286	141	olyset_plus	25	0	5	0	5	0	0	C
olyplus25c	1706	180	olyset_plus	25	0	5	0	5	0	0	C
olyplus25c	366	137	olyset_plus	25	0	5	0	5	0	0	C
olyplus25c	2955	98	olyset_plus	25	0	5	0	5	0	0	C
olyplus25c	1032	49	olyset_plus	25	0	5	0	4	1	20	C
olyplus25c	1649	151	olyset_plus	25	0	5	0	5	0	0	C
olyplus25c	3502	126	olyset_plus	25	0	5	0	5	0	0	C
olyplus25c	957	166	olyset_plus	25	0	5	0	5	0	0	C
olyplus25d	274	180	olyset_plus	25	0	5	0	5	0	0	D
olyplus25d	864	171	olyset_plus	25	0	5	0	5	0	0	D
olyplus25d	414	147	olyset_plus	25	0	5	0	5	0	0	D
olyplus25d	1020	136	olyset_plus	25	0	5	0	5	0	0	D
olyplus25d	1026	109	olyset_plus	25	0	5	0	5	0	0	D
olyplus25d	1952	128	olyset_plus	25	0	5	0	5	0	0	D
olyplus25d	1053	127	olyset_plus	25	0	5	0	5	0	0	D
olyplus25d	441	175	olyset_plus	25	0	5	0	5	0	0	D
olyplus25d	1389	132	olyset_plus	25	0	5	0	5	0	0	D
olyplus25d	1463	102	olyset_plus	25	0	5	0	5	0	0	D
olyplusposa	3839	103	olyset_plus	0	0	5	0	5	0	0	A
olyplusposa	3249	104	olyset_plus	0	0	5	0	2	3	60	A
olyplusposa	2980	126	olyset_plus	0	4	1	80	2	3	60	A
olyplusposa	3341	131	olyset_plus	0	5	0	100	1	4	80	A
olyplusposa	3386	119	olyset_plus	0	4	1	80	0	5	100	A
olyplusposa	4565	80	olyset_plus	0	5	0	100	2	3	60	A
olyplusposa	4950	79	olyset_plus	0	5	0	100	3	2	40	A
olyplusposa	4333	86	olyset_plus	0	5	0	100	5	0	0	A
olyplusposa	3550	83	olyset_plus	0	4	1	80	4	1	20	A
olyplusposa	4029	74	olyset_plus	0	5	0	100	2	3	60	A
olyplusposb	4604	94	olyset_plus	0	3	2	60	1	4	80	B
olyplusposb	1666	166	olyset_plus	0	3	2	60	2	3	60	B
olyplusposb	2751	136	olyset_plus	0	3	2	60	5	0	0	B
olyplusposb	2203	123	olyset_plus	0	2	3	40	2	3	60	B
olyplusposb	2922	120	olyset_plus	0	2	3	40	3	2	40	B
olyplusposb	1550	117	olyset_plus	0	1	4	20	5	0	0	B
olyplusposb	2879	82	olyset_plus	0	4	1	80	3	2	40	B
olyplusposb	4454	61	olyset_plus	0	5	0	100	5	0	0	B
olyplusposb	3090	111	olyset_plus	0	3	2	60	5	0	0	B
olyplusposb	4752	51	olyset_plus	0	4	1	80	5	0	0	B
olyplusposc	5642	103	olyset_plus	0	5	0	100	0	5	100	C
olyplusposc	3809	91	olyset_plus	0	5	0	100	3	2	40	C
olyplusposc	3718	93	olyset_plus	0	4	1	80	1	4	80	C
olyplusposc	2582	125	olyset_plus	0	2	3	40	3	2	40	C
olyplusposc	4350	118	olyset_plus	0	5	0	100	0	5	100	C
olyplusposc	4868	84	olyset_plus	0	4	1	80	4	1	20	C
olyplusposc	5240	52	olyset_plus	0	3	2	60	5	0	0	C
olyplusposc	3852	36	olyset_plus	0	4	1	80	5	0	0	C
olyplusposc	4813	58	olyset_plus	0	4	1	80	4	1	20	C
olyplusposc	4068	81	olyset_plus	0	4	1	80	4	1	20	C
olyplusposd	4370	104	olyset_plus	0	5	0	100	2	3	60	D
olyplusposd	5169	115	olyset_plus	0	5	0	100	0	5	100	D
olyplusposd	4122	101	olyset_plus	0	5	0	100	0	5	100	D
olyplusposd	5265	98	olyset_plus	0	5	0	100	0	5	100	D
olyplusposd	4805	74	olyset_plus	0	5	0	100	0	5	100	D
olyplusposd	5433	63	olyset_plus	0	5	0	100	4	1	20	D
olyplusposd	5760	45	olyset_plus	0	5	0	100	3	2	40	D
olyplusposd	4319	66	olyset_plus	0	3	2	60	5	0	0	D
olyplusposd	4728	68	olyset_plus	0	4	1	80	4	1	20	D
olyplusposd	5208	52	olyset_plus	0	4	1	80	3	2	40	D
p212a	2802	99	permanet2	12	0	5	0	5	0	0	A
p212a	1617	109	permanet2	12	0	5	0	5	0	0	A
p212a	1681	126	permanet2	12	1	4	20	5	0	0	A
p212a	2501	90	permanet2	12	0	5	0	5	0	0	A
p212a	3628	114	permanet2	12	2	3	40	5	0	0	A
p212a	1977	109	permanet2	12	0	5	0	5	0	0	A
p212a	386	108	permanet2	12	0	5	0	5	0	0	A
p212a	3372	110	permanet2	12	1	4	20	4	1	20	A
p212a	3276	113	permanet2	12	0	5	0	5	0	0	A
p212a	796	155	permanet2	12	0	5	0	5	0	0	A
p212b	270	183	permanet2	12	0	5	0	5	0	0	B
p212b	1476	172	permanet2	12	0	5	0	4	1	20	B
p212b	195	184	permanet2	12	0	5	0	5	0	0	B
p212b	1469	170	permanet2	12	0	5	0	5	0	0	B
p212b	2845	143	permanet2	12	0	5	0	5	0	0	B
p212b	376	127	permanet2	12	0	5	0	5	0	0	B
p212b	1825	124	permanet2	12	0	5	0	5	0	0	B
p212b	695	138	permanet2	12	1	4	20	5	0	0	B
p212b	1023	167	permanet2	12	1	4	20	5	0	0	B
p212b	401	133	permanet2	12	0	5	0	5	0	0	B
p212c	3961	134	permanet2	12	3	2	60	5	0	0	C
p212c	4433	135	permanet2	12	5	0	100	4	1	20	C
p212c	6042	135	permanet2	12	4	1	80	4	1	20	C
p212c	4910	113	permanet2	12	3	2	60	4	1	20	C
p212c	5769	84	permanet2	12	2	3	40	4	1	20	C
p212c	1486	99	permanet2	12	0	5	0	5	0	0	C
p212c	1553	84	permanet2	12	2	3	40	5	0	0	C
p212c	1665	143	permanet2	12	1	4	20	5	0	0	C
p212c	1186	95	permanet2	12	3	2	60	5	0	0	C
p212c	2981	88	permanet2	12	1	4	20	5	0	0	C
p212d	6199	117	permanet2	12	4	1	80	5	0	0	D
p212d	5689	120	permanet2	12	3	2	60	5	0	0	D
p212d	5724	127	permanet2	12	2	3	40	5	0	0	D
p212d	5649	147	permanet2	12	2	3	40	4	1	20	D
p212d	6608	113	permanet2	12	2	3	40	5	0	0	D
p212d	1752	65	permanet2	12	0	5	0	5	0	0	D
p212d	3326	102	permanet2	12	0	5	0	5	0	0	D
p212d	3573	117	permanet2	12	0	5	0	5	0	0	D
p212d	3923	127	permanet2	12	1	4	20	5	0	0	D
p212d	1096	144	permanet2	12	0	5	0	5	0	0	D
p212e	5956	133	permanet2	12	1	4	20	5	0	0	E
p212e	5626	126	permanet2	12	5	0	100	3	2	40	E
p212e	4864	162	permanet2	12	0	5	0	5	0	0	E
p212e	5561	127	permanet2	12	1	4	20	5	0	0	E
p212e	6433	98	permanet2	12	1	4	20	5	0	0	E
p212e	2344	94	permanet2	12	0	5	0	5	0	0	E
p212e	1595	157	permanet2	12	1	4	20	5	0	0	E
p212e	1108	156	permanet2	12	1	4	20	5	0	0	E
p212e	600	158	permanet2	12	1	4	20	5	0	0	E
p212e	837	142	permanet2	12	0	5	0	5	0	0	E
p212f	7033	85	permanet2	12	1	4	20	5	0	0	F
p212f	6644	125	permanet2	12	0	5	0	5	0	0	F
p212f	4720	119	permanet2	12	0	5	0	5	0	0	F
p212f	4654	103	permanet2	12	0	5	0	5	0	0	F
p212f	3669	160	permanet2	12	1	4	20	5	0	0	F
p212f	3259	62	permanet2	12	1	4	20	5	0	0	F
p212f	3322	93	permanet2	12	1	4	20	5	0	0	F
p212f	2101	112	permanet2	12	1	4	20	5	0	0	F
p212f	1706	121	permanet2	12	2	3	40	5	0	0	F
p212f	1684	143	permanet2	12	1	4	20	5	0	0	F
p212g	4556	116	permanet2	12	0	5	0	5	0	0	G
p212g	5096	96	permanet2	12	0	5	0	5	0	0	G
p212g	5863	85	permanet2	12	0	5	0	5	0	0	G
p212g	6075	72	permanet2	12	0	5	0	5	0	0	G
p212g	4733	87	permanet2	12	0	5	0	5	0	0	G
p212g	449	144	permanet2	12	0	5	0	5	0	0	G
p212g	376	132	permanet2	12	1	4	20	5	0	0	G
p212g	953	122	permanet2	12	0	5	0	5	0	0	G
p212g	1994	73	permanet2	12	0	5	0	5	0	0	G
p212g	2744	93	permanet2	12	1	4	20	5	0	0	G
p225a	1664	121	permanet2	25	3	2	60	5	0	0	A
p225a	1598	90	permanet2	25	1	4	20	5	0	0	A
p225a	1916	87	permanet2	25	1	4	20	5	0	0	A
p225a	3626	73	permanet2	25	2	3	40	5	0	0	A
p225a	3099	92	permanet2	25	2	3	40	5	0	0	A
p225a	1437	154	permanet2	25	1	4	20	5	0	0	A
p225a	1262	141	permanet2	25	0	5	0	5	0	0	A
p225a	2444	113	permanet2	25	2	3	40	5	0	0	A
p225a	3571	106	permanet2	25	2	3	40	5	0	0	A
p225a	971	145	permanet2	25	2	3	40	5	0	0	A
p225b	1278	142	permanet2	25	3	2	60	5	0	0	B
p225b	2474	155	permanet2	25	2	3	40	5	0	0	B
p225b	1607	89	permanet2	25	3	2	60	5	0	0	B
p225b	1448	126	permanet2	25	0	5	0	5	0	0	B
p225b	314	131	permanet2	25	4	1	80	5	0	0	B
p225b	1200	129	permanet2	25	1	4	20	5	0	0	B
p225b	510	177	permanet2	25	1	4	20	5	0	0	B
p225b	3183	114	permanet2	25	2	3	40	4	1	20	B
p225b	1745	95	permanet2	25	1	4	20	5	0	0	B
p225b	3118	83	permanet2	25	2	3	40	4	1	20	B
p225c	1692	15	permanet2	25	0	5	0	5	0	0	C
p225c	2016	63	permanet2	25	2	3	40	5	0	0	C
p225c	2015	32	permanet2	25	2	3	40	5	0	0	C
p225c	227	0	permanet2	25	0	5	0	5	0	0	C
p225c	3646	29	permanet2	25	3	2	60	5	0	0	C
p225c	2342	10	permanet2	25	1	4	20	5	0	0	C
p225c	3628	34	permanet2	25	0	5	0	5	0	0	C
p225c	1895	73	permanet2	25	2	3	40	5	0	0	C
p225c	1975	44	permanet2	25	0	5	0	5	0	0	C
p225c	2238	18	permanet2	25	0	5	0	5	0	0	C
p225d	1056	154	permanet2	25	1	4	20	5	0	0	D
p225d	4704	106	permanet2	25	2	3	40	5	0	0	D
p225d	1067	113	permanet2	25	2	3	40	5	0	0	D
p225d	2156	134	permanet2	25	1	4	20	5	0	0	D
p225d	750	135	permanet2	25	0	5	0	5	0	0	D
p225d	2583	104	permanet2	25	0	5	0	4	1	20	D
p225d	2050	118	permanet2	25	1	4	20	5	0	0	D
p225d	3118	102	permanet2	25	2	3	40	5	0	0	D
p225d	795	173	permanet2	25	0	5	0	4	1	20	D
p225d	3740	122	permanet2	25	0	5	0	5	0	0	D
p2posa	1900	105	permanet2	0	1	4	20	5	0	0	A
p2posa	1263	142	permanet2	0	0	5	0	5	0	0	A
p2posa	2477	108	permanet2	0	0	5	0	4	1	20	A
p2posa	691	148	permanet2	0	0	5	0	5	0	0	A
p2posa	918	115	permanet2	0	0	5	0	5	0	0	A
p2posa	1218	154	permanet2	0	0	5	0	5	0	0	A
p2posa	1451	132	permanet2	0	1	4	20	5	0	0	A
p2posa	834	117	permanet2	0	1	4	20	5	0	0	A
p2posa	838	132	permanet2	0	0	5	0	5	0	0	A
p2posa	1451	140	permanet2	0	0	5	0	5	0	0	A
p2posb	1311	60	permanet2	0	0	5	0	5	0	0	B
p2posb	1233	91	permanet2	0	0	5	0	5	0	0	B
p2posb	606	98	permanet2	0	0	5	0	5	0	0	B
p2posb	2174	133	permanet2	0	1	4	20	5	0	0	B
p2posb	431	145	permanet2	0	0	5	0	5	0	0	B
p2posb	3671	90	permanet2	0	1	4	20	5	0	0	B
p2posb	1004	134	permanet2	0	0	5	0	5	0	0	B
p2posb	2787	126	permanet2	0	1	4	20	5	0	0	B
p2posb	1347	45	permanet2	0	0	5	0	5	0	0	B
p2posb	2364	117	permanet2	0	1	4	20	5	0	0	B
p2posc	3073	169	permanet2	0	0	5	0	5	0	0	C
p2posc	1711	144	permanet2	0	0	5	0	5	0	0	C
p2posc	1058	150	permanet2	0	0	5	0	4	1	20	C
p2posc	2163	100	permanet2	0	0	5	0	5	0	0	C
p2posc	702	108	permanet2	0	0	5	0	5	0	0	C
p2posc	757	171	permanet2	0	0	5	0	5	0	0	C
p2posc	4718	46	permanet2	0	0	5	0	5	0	0	C
p2posc	1990	75	permanet2	0	0	5	0	5	0	0	C
p2posc	2576	105	permanet2	0	0	5	0	5	0	0	C
p2posc	543	101	permanet2	0	0	5	0	5	0	0	C
p2posd	2389	129	permanet2	0	1	4	20	4	1	20	D
p2posd	2603	117	permanet2	0	0	5	0	5	0	0	D
p2posd	1320	96	permanet2	0	0	5	0	5	0	0	D
p2posd	4261	83	permanet2	0	1	4	20	4	1	20	D
p2posd	4681	92	permanet2	0	0	5	0	5	0	0	D
p2posd	1764	94	permanet2	0	2	3	40	5	0	0	D
p2posd	1615	137	permanet2	0	1	4	20	5	0	0	D
p2posd	710	165	permanet2	0	1	4	20	5	0	0	D
p2posd	1673	84	permanet2	0	0	5	0	5	0	0	D
p2posd	898	133	permanet2	0	0	5	0	5	0	0	D
p312a	4276	89	permanet3	12	3	2	60	5	0	0	A
p312a	5259	71	permanet3	12	5	0	100	0	5	100	A
p312a	4213	95	permanet3	12	4	1	80	4	1	20	A
p312a	3633	82	permanet3	12	5	0	100	2	3	60	A
p312a	3809	54	permanet3	12	4	1	80	5	0	0	A
p312a	1243	130	permanet3	12	1	4	20	5	0	0	A
p312a	959	167	permanet3	12	1	4	20	5	0	0	A
p312a	1309	139	permanet3	12	2	3	40	5	0	0	A
p312a	760	156	permanet3	12	1	4	20	5	0	0	A
p312a	731	132	permanet3	12	2	3	40	5	0	0	A
p312b	5097	113	permanet3	12	5	0	100	0	5	100	B
p312b	5089	133	permanet3	12	5	0	100	3	2	40	B
p312b	2554	42	permanet3	12	2	3	40	3	2	40	B
p312b	4385	105	permanet3	12	4	1	80	1	4	80	B
p312b	2141	126	permanet3	12	4	1	80	5	0	0	B
p312b	3152	66	permanet3	12	5	0	100	1	4	80	B
p312b	3886	44	permanet3	12	5	0	100	4	1	20	B
p312b	2936	73	permanet3	12	2	3	40	4	1	20	B
p312b	1672	88	permanet3	12	3	2	60	5	0	0	B
p312b	1173	117	permanet3	12	3	2	60	4	1	20	B
p312c	2821	122	permanet3	12	5	0	100	4	1	20	C
p312c	3594	98	permanet3	12	3	2	60	2	3	60	C
p312c	3472	126	permanet3	12	5	0	100	3	2	40	C
p312c	1034	94	permanet3	12	4	1	80	3	2	40	C
p312c	4311	112	permanet3	12	5	0	100	3	2	40	C
p312c	3311	94	permanet3	12	3	2	60	4	1	20	C
p312c	3330	57	permanet3	12	3	2	60	5	0	0	C
p312c	1503	108	permanet3	12	4	1	80	1	4	80	C
p312c	2504	122	permanet3	12	3	2	60	4	1	20	C
p312c	2128	117	permanet3	12	3	2	60	3	2	40	C
p312d	696	177	permanet3	12	0	5	0	5	0	0	D
p312d	2023	149	permanet3	12	3	2	60	3	2	40	D
p312d	431	75	permanet3	12	1	4	20	5	0	0	D
p312d	1243	164	permanet3	12	0	5	0	5	0	0	D
p312d	2626	154	permanet3	12	1	4	20	5	0	0	D
p312d	3203	86	permanet3	12	4	1	80	4	1	20	D
p312d	3069	123	permanet3	12	4	1	80	4	1	20	D
p312d	3858	107	permanet3	12	3	2	60	3	2	40	D
p312d	3354	101	permanet3	12	3	2	60	4	1	20	D
p312d	285	48	permanet3	12	2	3	40	5	0	0	D
p312e	4106	113	permanet3	12	5	0	100	1	4	80	E
p312e	3916	114	permanet3	12	5	0	100	0	5	100	E
p312e	3860	88	permanet3	12	5	0	100	0	5	100	E
p312e	3540	108	permanet3	12	5	0	100	0	5	100	E
p312e	3287	97	permanet3	12	5	0	100	0	5	100	E
p312e	4022	48	permanet3	12	5	0	100	0	5	100	E
p312e	3765	73	permanet3	12	5	0	100	0	5	100	E
p312e	3277	78	permanet3	12	5	0	100	0	5	100	E
p312e	4101	60	permanet3	12	5	0	100	0	5	100	E
p312e	3716	70	permanet3	12	5	0	100	0	5	100	E
p312f	3422	87	permanet3	12	4	1	80	2	3	60	F
p312f	2009	148	permanet3	12	5	0	100	4	1	20	F
p312f	2710	106	permanet3	12	4	1	80	5	0	0	F
p312f	2244	131	permanet3	12	4	1	80	5	0	0	F
p312f	3416	109	permanet3	12	5	0	100	1	4	80	F
p312f	2960	71	permanet3	12	2	3	40	5	0	0	F
p312f	1369	110	permanet3	12	3	2	60	5	0	0	F
p312f	761	134	permanet3	12	0	5	0	4	1	20	F
p312f	3045	111	permanet3	12	3	2	60	3	2	40	F
p312f	2222	125	permanet3	12	3	2	60	3	2	40	F
p312g	2321	171	permanet3	12	4	1	80	2	3	60	G
p312g	3913	97	permanet3	12	3	2	60	4	1	20	G
p312g	1931	124	permanet3	12	2	3	40	3	2	40	G
p312g	1046	170	permanet3	12	3	2	60	5	0	0	G
p312g	1068	140	permanet3	12	4	1	80	4	1	20	G
p312g	1339	110	permanet3	12	1	4	20	5	0	0	G
p312g	1489	125	permanet3	12	3	2	60	5	0	0	G
p312g	2594	109	permanet3	12	3	2	60	4	1	20	G
p312g	1922	141	permanet3	12	3	2	60	4	1	20	G
p312g	1386	97	permanet3	12	2	3	40	5	0	0	G
p325a	4907	83	permanet3	25	5	0	100	1	4	80	A
p325a	3530	98	permanet3	25	4	1	80	3	2	40	A
p325a	5206	84	permanet3	25	5	0	100	2	3	60	A
p325a	4230	99	permanet3	25	4	1	80	2	3	60	A
p325a	4701	87	permanet3	25	5	0	100	1	4	80	A
p325a	2841	118	permanet3	25	4	1	80	1	4	80	A
p325a	3579	85	permanet3	25	3	2	60	4	1	20	A
p325a	1861	112	permanet3	25	5	0	100	3	2	40	A
p325a	3913	72	permanet3	25	5	0	100	4	1	20	A
p325a	3672	53	permanet3	25	5	0	100	4	1	20	A
p325b	2526	157	permanet3	25	5	0	100	2	3	60	B
p325b	1604	163	permanet3	25	5	0	100	2	3	60	B
p325b	2729	137	permanet3	25	4	1	80	3	2	40	B
p325b	1991	129	permanet3	25	5	0	100	5	0	0	B
p325b	3237	79	permanet3	25	5	0	100	3	2	40	B
p325b	2658	148	permanet3	25	5	0	100	2	3	60	B
p325b	2237	117	permanet3	25	3	2	60	4	1	20	B
p325b	3878	46	permanet3	25	5	0	100	4	1	20	B
p325b	2987	114	permanet3	25	4	1	80	5	0	0	B
p325b	4093	92	permanet3	25	4	1	80	3	2	40	B
p325c	3186	103	permanet3	25	5	0	100	0	5	100	C
p325c	3037	131	permanet3	25	5	0	100	0	5	100	C
p325c	2483	124	permanet3	25	5	0	100	2	3	60	C
p325c	1116	130	permanet3	25	5	0	100	2	3	60	C
p325c	3682	131	permanet3	25	5	0	100	0	5	100	C
p325c	2198	92	permanet3	25	4	1	80	3	2	40	C
p325c	2357	124	permanet3	25	4	1	80	2	3	60	C
p325c	2113	107	permanet3	25	5	0	100	5	0	0	C
p325c	2178	111	permanet3	25	5	0	100	0	5	100	C
p325c	2711	120	permanet3	25	5	0	100	1	4	80	C
p325d	3533	111	permanet3	25	4	1	80	3	2	40	D
p325d	1063	116	permanet3	25	2	3	40	5	0	0	D
p325d	4015	99	permanet3	25	5	0	100	2	3	60	D
p325d	1916	106	permanet3	25	3	2	60	4	1	20	D
p325d	2570	131	permanet3	25	4	1	80	4	1	20	D
p325d	3736	100	permanet3	25	3	2	60	5	0	0	D
p325d	2369	120	permanet3	25	5	0	100	5	0	0	D
p325d	2710	94	permanet3	25	3	2	60	4	1	20	D
p325d	3509	68	permanet3	25	5	0	100	4	1	20	D
p325d	3147	120	permanet3	25	2	3	40	5	0	0	D
p3posa	3838	106	permanet3	0	5	0	100	0	5	100	A
p3posa	3286	91	permanet3	0	5	0	100	0	5	100	A
p3posa	4996	43	permanet3	0	5	0	100	0	5	100	A
p3posa	4313	83	permanet3	0	5	0	100	0	5	100	A
p3posa	4948	52	permanet3	0	5	0	100	0	5	100	A
p3posa	4060	74	permanet3	0	5	0	100	0	5	100	A
p3posa	3608	101	permanet3	0	5	0	100	0	5	100	A
p3posa	2904	86	permanet3	0	5	0	100	0	5	100	A
p3posa	4337	62	permanet3	0	5	0	100	0	5	100	A
p3posa	4222	76	permanet3	0	5	0	100	0	5	100	A
p3posb	4214	80	permanet3	0	5	0	100	0	5	100	B
p3posb	4088	120	permanet3	0	5	0	100	0	5	100	B
p3posb	3576	88	permanet3	0	5	0	100	0	5	100	B
p3posb	4842	84	permanet3	0	5	0	100	0	5	100	B
p3posb	5107	73	permanet3	0	5	0	100	0	5	100	B
p3posb	4264	62	permanet3	0	5	0	100	0	5	100	B
p3posb	3603	39	permanet3	0	5	0	100	0	5	100	B
p3posb	4183	69	permanet3	0	5	0	100	0	5	100	B
p3posb	3567	73	permanet3	0	5	0	100	0	5	100	B
p3posb	2881	83	permanet3	0	5	0	100	0	5	100	B
p3posc	4180	63	permanet3	0	5	0	100	0	5	100	C
p3posc	3523	76	permanet3	0	5	0	100	0	5	100	C
p3posc	2997	64	permanet3	0	5	0	100	0	5	100	C
p3posc	3483	61	permanet3	0	5	0	100	0	5	100	C
p3posc	3909	76	permanet3	0	5	0	100	0	5	100	C
p3posc	4927	78	permanet3	0	5	0	100	0	5	100	C
p3posc	4145	58	permanet3	0	5	0	100	0	5	100	C
p3posc	5406	54	permanet3	0	5	0	100	0	5	100	C
p3posc	4417	38	permanet3	0	5	0	100	0	5	100	C
p3posc	4865	71	permanet3	0	5	0	100	0	5	100	C
p3posd	4660	101	permanet3	0	5	0	100	0	5	100	D
p3posd	4340	123	permanet3	0	5	0	100	0	5	100	D
p3posd	4634	110	permanet3	0	5	0	100	0	5	100	D
p3posd	4765	78	permanet3	0	5	0	100	0	5	100	D
p3posd	4721	91	permanet3	0	5	0	100	0	5	100	D
p3posd	3458	25	permanet3	0	5	0	100	0	5	100	D
p3posd	2972	60	permanet3	0	5	0	100	0	5	100	D
p3posd	3824	60	permanet3	0	5	0	100	0	5	100	D
p3posd	4744	52	permanet3	0	5	0	100	0	5	100	D
p3posd	4773	72	permanet3	0	5	0	100	0	5	100	D

## Sheet: Movement with time 
name	movement	time	net	age
P3 Base 1	69.9	10	permanet3	0
P3 Base 3	109	10	permanet3	0
P3 Base 4	85.7	10	permanet3	0
P3 Base 5	106.1	10	permanet3	0
P3 12 202	66.4	10	permanet3	12
P3 12 399	89.9	10	permanet3	12
P3 12 048	84.6	10	permanet3	12
P3 12 053	92.3	10	permanet3	12
P3 12 003	79.2	10	permanet3	12
P3 12 111	85.7	10	permanet3	12
P3 12 012	78.5	10	permanet3	12
P3 25 043	74.8	10	permanet3	25
P3 25 029	67.7	10	permanet3	25
P3 25 116	59.8	10	permanet3	25
P3 25 048	96.6	10	permanet3	25
P2 POS1	95	10	permanet2	0
P2 POS2	72.9	10	permanet2	0
P2 POS3	95.4	10	permanet2	0
P2 POS4	121.3	10	permanet2	0
P2 12M 056	95.9	10	permanet2	12
P2 12M 071	67.5	10	permanet2	12
P2 12M 004	114.3	10	permanet2	12
P2 12M 130	95.5	10	permanet2	12
P2 12M 049	86.2	10	permanet2	12
P2 12M 121	107.1	10	permanet2	12
P2 12M 038	118.1	10	permanet2	12
P2 25M 139	83.5	10	permanet2	25
P2 25M 008	98.1	10	permanet2	25
P2 25M 063	110.7	10	permanet2	25
P2 25M 016	82.4	10	permanet2	25
Olyset pos 2	79.9	10	olyset	0
Olyset Pos 3	103.1	10	olyset	0
Olyset Pos 4	95.1	10	olyset	0
Oly 12M 053	81.5	10	olyset	12
Oly 12M 045	92	10	olyset	12
Oly 12M 022	98.3	10	olyset	12
Oly 12M 005	50.4	10	olyset	12
O25 012	93.1	10	olyset	25
O25 042	88.2	10	olyset	25
O25 081	84.4	10	olyset	25
O25 040	88.8	10	olyset	25
Oly+ 1	81	10	olysetplus	0
Oly+ 2	99.4	10	olysetplus	0
Oly+ 3	92.9	10	olysetplus	0
Oly+ 4	121.8	10	olysetplus	0
Oly+12 022	109.8	10	olysetplus	12
Oly+12 006	96.1	10	olysetplus	12
Oly+12 009	78.4	10	olysetplus	12
Oly+12 003	111	10	olysetplus	12
Oly+25 104	96.1	10	olysetplus	25
Oly+25 221	91.9	10	olysetplus	25
Oly+25 143	74.9	10	olysetplus	25
Oly+25 055	71.5	10	olysetplus	25
P3 Base 1	72	15	permanet3	0
P3 Base 3	73.7	15	permanet3	0
P3 Base 4	73	15	permanet3	0
P3 Base 5	84.7	15	permanet3	0
P3 12 202	75.2	15	permanet3	12
P3 12 399	90	15	permanet3	12
P3 12 048	70.2	15	permanet3	12
P3 12 053	47.8	15	permanet3	12
P3 12 003	64.7	15	permanet3	12
P3 12 111	79.5	15	permanet3	12
P3 12 012	73.3	15	permanet3	12
P3 25 043	71	15	permanet3	25
P3 25 029	90.2	15	permanet3	25
P3 25 116	42.7	15	permanet3	25
P3 25 048	90.9	15	permanet3	25
P2 POS1	77.6	15	permanet2	0
P2 POS2	90.4	15	permanet2	0
P2 POS3	89.5	15	permanet2	0
P2 POS4	92.1	15	permanet2	0
P2 12M 056	88.9	15	permanet2	12
P2 12M 071	51.4	15	permanet2	12
P2 12M 004	84.9	15	permanet2	12
P2 12M 130	112.7	15	permanet2	12
P2 12M 049	93.9	15	permanet2	12
P2 12M 121	134.1	15	permanet2	12
P2 12M 038	113.3	15	permanet2	12
P2 25M 139	68.7	15	permanet2	25
P2 25M 008	64.9	15	permanet2	25
P2 25M 063	86.4	15	permanet2	25
P2 25M 016	82.7	15	permanet2	25
Olyset pos 2	83.7	15	olyset	0
Olyset Pos 3	78.4	15	olyset	0
Olyset Pos 4	107.2	15	olyset	0
Oly 12M 053	77.7	15	olyset	12
Oly 12M 045	75.3	15	olyset	12
Oly 12M 022	110.5	15	olyset	12
Oly 12M 005	60.7	15	olyset	12
O25 012	62.4	15	olyset	25
O25 042	96.5	15	olyset	25
O25 081	88.3	15	olyset	25
O25 040	76	15	olyset	25
Oly+ 1	72.5	15	olysetplus	0
Oly+ 2	47.4	15	olysetplus	0
Oly+ 3	92.2	15	olysetplus	0
Oly+ 4	99.4	15	olysetplus	0
Oly+12 022	102.7	15	olysetplus	12
Oly+12 006	86	15	olysetplus	12
Oly+12 009	74.8	15	olysetplus	12
Oly+12 003	74.7	15	olysetplus	12
Oly+25 104	74.1	15	olysetplus	25
Oly+25 221	88.3	15	olysetplus	25
Oly+25 143	61.2	15	olysetplus	25
Oly+25 055	73.3	15	olysetplus	25
P3 Base 1	61.8	20	permanet3	0
P3 Base 3	72.5	20	permanet3	0
P3 Base 4	96.3	20	permanet3	0
P3 Base 5	77.9	20	permanet3	0
P3 12 202	73.2	20	permanet3	12
P3 12 399	92.9	20	permanet3	12
P3 12 048	77.3	20	permanet3	12
P3 12 053	50.6	20	permanet3	12
P3 12 003	62	20	permanet3	12
P3 12 111	61.5	20	permanet3	12
P3 12 012	53.4	20	permanet3	12
P3 25 043	48.5	20	permanet3	25
P3 25 029	94.7	20	permanet3	25
P3 25 116	45.3	20	permanet3	25
P3 25 048	66.4	20	permanet3	25
P2 POS1	67.7	20	permanet2	0
P2 POS2	71.9	20	permanet2	0
P2 POS3	64.6	20	permanet2	0
P2 POS4	79.3	20	permanet2	0
P2 12M 056	81.7	20	permanet2	12
P2 12M 071	49	20	permanet2	12
P2 12M 004	90.6	20	permanet2	12
P2 12M 130	115.7	20	permanet2	12
P2 12M 049	80.5	20	permanet2	12
P2 12M 121	121.6	20	permanet2	12
P2 12M 038	89.3	20	permanet2	12
P2 25M 139	70.7	20	permanet2	25
P2 25M 008	64.2	20	permanet2	25
P2 25M 063	66	20	permanet2	25
P2 25M 016	76.5	20	permanet2	25
Olyset pos 2	70.6	20	olyset	0
Olyset Pos 3	53.5	20	olyset	0
Olyset Pos 4	78.5	20	olyset	0
Oly 12M 053	75	20	olyset	12
Oly 12M 045	68.1	20	olyset	12
Oly 12M 022	96.3	20	olyset	12
Oly 12M 005	63.1	20	olyset	12
O25 012	53.2	20	olyset	25
O25 042	106	20	olyset	25
O25 081	106.9	20	olyset	25
O25 040	60.7	20	olyset	25
Oly+ 1	74.8	20	olysetplus	0
Oly+ 2	61	20	olysetplus	0
Oly+ 3	87.9	20	olysetplus	0
Oly+ 4	104.4	20	olysetplus	0
Oly+12 022	67	20	olysetplus	12
Oly+12 006	62.3	20	olysetplus	12
Oly+12 009	46.5	20	olysetplus	12
Oly+12 003	85.3	20	olysetplus	12
Oly+25 104	37.9	20	olysetplus	25
Oly+25 221	54.6	20	olysetplus	25
Oly+25 143	75	20	olysetplus	25
Oly+25 055	48.8	20	olysetplus	25
P3 Base 1	60.5	25	permanet3	0
P3 Base 3	63.9	25	permanet3	0
P3 Base 4	96.9	25	permanet3	0
P3 Base 5	84.4	25	permanet3	0
P3 12 202	91	25	permanet3	12
P3 12 399	94.1	25	permanet3	12
P3 12 048	60.7	25	permanet3	12
P3 12 053	82.1	25	permanet3	12
P3 12 003	56.4	25	permanet3	12
P3 12 111	55.7	25	permanet3	12
P3 12 012	52.8	25	permanet3	12
P3 25 043	73.3	25	permanet3	25
P3 25 029	55.3	25	permanet3	25
P3 25 116	60.7	25	permanet3	25
P3 25 048	82.1	25	permanet3	25
P2 POS1	42.8	25	permanet2	0
P2 POS2	61.7	25	permanet2	0
P2 POS3	57.8	25	permanet2	0
P2 POS4	68	25	permanet2	0
P2 12M 056	61.5	25	permanet2	12
P2 12M 071	29.6	25	permanet2	12
P2 12M 004	63.4	25	permanet2	12
P2 12M 130	112.7	25	permanet2	12
P2 12M 049	90.3	25	permanet2	12
P2 12M 121	97.9	25	permanet2	12
P2 12M 038	74.5	25	permanet2	12
P2 25M 139	60	25	permanet2	25
P2 25M 008	40.9	25	permanet2	25
P2 25M 063	49.5	25	permanet2	25
P2 25M 016	79.3	25	permanet2	25
Olyset pos 2	58.1	25	olyset	0
Olyset Pos 3	44.5	25	olyset	0
Olyset Pos 4	71.7	25	olyset	0
Oly 12M 053	74.9	25	olyset	12
Oly 12M 045	63.6	25	olyset	12
Oly 12M 022	80.3	25	olyset	12
Oly 12M 005	70.4	25	olyset	12
O25 012	76.5	25	olyset	25
O25 042	85.4	25	olyset	25
O25 081	79.8	25	olyset	25
O25 040	57	25	olyset	25
Oly+ 1	80.1	25	olysetplus	0
Oly+ 2	69.7	25	olysetplus	0
Oly+ 3	97.1	25	olysetplus	0
Oly+ 4	115.8	25	olysetplus	0
Oly+12 022	70.4	25	olysetplus	12
Oly+12 006	51.7	25	olysetplus	12
Oly+12 009	49.9	25	olysetplus	12
Oly+12 003	78.1	25	olysetplus	12
Oly+25 104	52.5	25	olysetplus	25
Oly+25 221	63.9	25	olysetplus	25
Oly+25 143	62.1	25	olysetplus	25
Oly+25 055	39.3	25	olysetplus	25
P3 Base 1	62.8	30	permanet3	0
P3 Base 3	60.3	30	permanet3	0
P3 Base 4	102.5	30	permanet3	0
P3 Base 5	93.2	30	permanet3	0
P3 12 202	95.2	30	permanet3	12
P3 12 399	96.9	30	permanet3	12
P3 12 048	66.2	30	permanet3	12
P3 12 053	65.2	30	permanet3	12
P3 12 003	72.8	30	permanet3	12
P3 12 111	58.9	30	permanet3	12
P3 12 012	60.1	30	permanet3	12
P3 25 043	88.6	30	permanet3	25
P3 25 029	58.7	30	permanet3	25
P3 25 116	48.9	30	permanet3	25
P3 25 048	59.6	30	permanet3	25
P2 POS1	31.5	30	permanet2	0
P2 POS2	79.2	30	permanet2	0
P2 POS3	58.4	30	permanet2	0
P2 POS4	59.3	30	permanet2	0
P2 12M 056	76.3	30	permanet2	12
P2 12M 071	31.1	30	permanet2	12
P2 12M 004	77.7	30	permanet2	12
P2 12M 130	120.4	30	permanet2	12
P2 12M 049	85	30	permanet2	12
P2 12M 121	114.6	30	permanet2	12
P2 12M 038	63.3	30	permanet2	12
P2 25M 139	40.6	30	permanet2	25
P2 25M 008	46.5	30	permanet2	25
P2 25M 063	56.1	30	permanet2	25
P2 25M 016	70.6	30	permanet2	25
Olyset pos 2	55.3	30	olyset	0
Olyset Pos 3	53.9	30	olyset	0
Olyset Pos 4	59.2	30	olyset	0
Oly 12M 053	75	30	olyset	12
Oly 12M 045	72.5	30	olyset	12
Oly 12M 022	79.2	30	olyset	12
Oly 12M 005	72.7	30	olyset	12
O25 012	40	30	olyset	25
O25 042	74.2	30	olyset	25
O25 081	59.4	30	olyset	25
O25 040	69.7	30	olyset	25
Oly+ 1	91.6	30	olysetplus	0
Oly+ 2	73.9	30	olysetplus	0
Oly+ 3	99.6	30	olysetplus	0
Oly+ 4	116.6	30	olysetplus	0
Oly+12 022	61.6	30	olysetplus	12
Oly+12 006	58.4	30	olysetplus	12
Oly+12 009	70	30	olysetplus	12
Oly+12 003	102.1	30	olysetplus	12
Oly+25 104	48.7	30	olysetplus	25
Oly+25 221	63.6	30	olysetplus	25
Oly+25 143	75.4	30	olysetplus	25
Oly+25 055	33.6	30	olysetplus	25
P3 Base 1	87.4	35	permanet3	0
P3 Base 3	81.7	35	permanet3	0
P3 Base 4	104.9	35	permanet3	0
P3 Base 5	108.3	35	permanet3	0
P3 12 202	90.7	35	permanet3	12
P3 12 399	92.2	35	permanet3	12
P3 12 048	73.6	35	permanet3	12
P3 12 053	59.1	35	permanet3	12
P3 12 003	67.9	35	permanet3	12
P3 12 111	67.5	35	permanet3	12
P3 12 012	61.7	35	permanet3	12
P3 25 043	82.3	35	permanet3	25
P3 25 029	78.8	35	permanet3	25
P3 25 116	41.1	35	permanet3	25
P3 25 048	52.2	35	permanet3	25
P2 POS1	44.1	35	permanet2	0
P2 POS2	58.6	35	permanet2	0
P2 POS3	61.2	35	permanet2	0
P2 POS4	52	35	permanet2	0
P2 12M 056	63.5	35	permanet2	12
P2 12M 071	29.4	35	permanet2	12
P2 12M 004	78.4	35	permanet2	12
P2 12M 130	123.6	35	permanet2	12
P2 12M 049	79.5	35	permanet2	12
P2 12M 121	121	35	permanet2	12
P2 12M 038	78.7	35	permanet2	12
P2 25M 139	46.9	35	permanet2	25
P2 25M 008	36.4	35	permanet2	25
P2 25M 063	58.4	35	permanet2	25
P2 25M 016	60.4	35	permanet2	25
Olyset pos 2	66.3	35	olyset	0
Olyset Pos 3	51.2	35	olyset	0
Olyset Pos 4	55.4	35	olyset	0
Oly 12M 053	89.8	35	olyset	12
Oly 12M 045	73.8	35	olyset	12
Oly 12M 022	86.9	35	olyset	12
Oly 12M 005	47.3	35	olyset	12
O25 012	35.6	35	olyset	25
O25 042	70.1	35	olyset	25
O25 081	54	35	olyset	25
O25 040	60.5	35	olyset	25
Oly+ 1	88.1	35	olysetplus	0
Oly+ 2	67.5	35	olysetplus	0
Oly+ 3	94.3	35	olysetplus	0
Oly+ 4	129.7	35	olysetplus	0
Oly+12 022	70.6	35	olysetplus	12
Oly+12 006	63.4	35	olysetplus	12
Oly+12 009	68.3	35	olysetplus	12
Oly+12 003	100.1	35	olysetplus	12
Oly+25 104	62	35	olysetplus	25
Oly+25 221	49.7	35	olysetplus	25
Oly+25 143	74.7	35	olysetplus	25
Oly+25 055	18.6	35	olysetplus	25
P3 Base 1	103.7	40	permanet3	0
P3 Base 3	89.7	40	permanet3	0
P3 Base 4	108.8	40	permanet3	0
P3 Base 5	114.1	40	permanet3	0
P3 12 202	87.5	40	permanet3	12
P3 12 399	97.9	40	permanet3	12
P3 12 048	77.3	40	permanet3	12
P3 12 053	58.3	40	permanet3	12
P3 12 003	61.5	40	permanet3	12
P3 12 111	63.4	40	permanet3	12
P3 12 012	47.4	40	permanet3	12
P3 25 043	67.4	40	permanet3	25
P3 25 029	73.2	40	permanet3	25
P3 25 116	55.3	40	permanet3	25
P3 25 048	67.3	40	permanet3	25
P2 POS1	62.7	40	permanet2	0
P2 POS2	67.1	40	permanet2	0
P2 POS3	70.7	40	permanet2	0
P2 POS4	54.4	40	permanet2	0
P2 12M 056	57	40	permanet2	12
P2 12M 071	45.7	40	permanet2	12
P2 12M 004	63.3	40	permanet2	12
P2 12M 130	118.9	40	permanet2	12
P2 12M 049	83.9	40	permanet2	12
P2 12M 121	112.2	40	permanet2	12
P2 12M 038	80.7	40	permanet2	12
P2 25M 139	56.3	40	permanet2	25
P2 25M 008	46.4	40	permanet2	25
P2 25M 063	60	40	permanet2	25
P2 25M 016	55.4	40	permanet2	25
Olyset pos 2	75.5	40	olyset	0
Olyset Pos 3	50.1	40	olyset	0
Olyset Pos 4	56.2	40	olyset	0
Oly 12M 053	85.9	40	olyset	12
Oly 12M 045	92.8	40	olyset	12
Oly 12M 022	84.1	40	olyset	12
Oly 12M 005	40.5	40	olyset	12
O25 012	41.9	40	olyset	25
O25 042	64.1	40	olyset	25
O25 081	77	40	olyset	25
O25 040	80.6	40	olyset	25
Oly+ 1	87.3	40	olysetplus	0
Oly+ 2	60.7	40	olysetplus	0
Oly+ 3	98.8	40	olysetplus	0
Oly+ 4	129.7	40	olysetplus	0
Oly+12 022	54.9	40	olysetplus	12
Oly+12 006	66.7	40	olysetplus	12
Oly+12 009	69	40	olysetplus	12
Oly+12 003	98.3	40	olysetplus	12
Oly+25 104	53.7	40	olysetplus	25
Oly+25 221	52.2	40	olysetplus	25
Oly+25 143	71.5	40	olysetplus	25
Oly+25 055	30.4	40	olysetplus	25
P3 Base 1	106.7	45	permanet3	0
P3 Base 3	98.9	45	permanet3	0
P3 Base 4	120.6	45	permanet3	0
P3 Base 5	115.8	45	permanet3	0
P3 12 202	95.1	45	permanet3	12
P3 12 399	91.9	45	permanet3	12
P3 12 048	71.2	45	permanet3	12
P3 12 053	73.4	45	permanet3	12
P3 12 003	60.5	45	permanet3	12
P3 12 111	59.4	45	permanet3	12
P3 12 012	37.3	45	permanet3	12
P3 25 043	79.1	45	permanet3	25
P3 25 029	60.3	45	permanet3	25
P3 25 116	39.4	45	permanet3	25
P3 25 048	61.2	45	permanet3	25
P2 POS1	48.1	45	permanet2	0
P2 POS2	65	45	permanet2	0
P2 POS3	79.8	45	permanet2	0
P2 POS4	67.1	45	permanet2	0
P2 12M 056	55.8	45	permanet2	12
P2 12M 071	42.6	45	permanet2	12
P2 12M 004	82.9	45	permanet2	12
P2 12M 130	125.1	45	permanet2	12
P2 12M 049	82.6	45	permanet2	12
P2 12M 121	118.1	45	permanet2	12
P2 12M 038	90.2	45	permanet2	12
P2 25M 139	52.6	45	permanet2	25
P2 25M 008	36.2	45	permanet2	25
P2 25M 063	58.4	45	permanet2	25
P2 25M 016	41	45	permanet2	25
Olyset pos 2	74.1	45	olyset	0
Olyset Pos 3	46.6	45	olyset	0
Olyset Pos 4	48.3	45	olyset	0
Oly 12M 053	79.8	45	olyset	12
Oly 12M 045	92	45	olyset	12
Oly 12M 022	87.4	45	olyset	12
Oly 12M 005	55.4	45	olyset	12
O25 012	35.8	45	olyset	25
O25 042	95.9	45	olyset	25
O25 081	84	45	olyset	25
O25 040	65.4	45	olyset	25
Oly+ 1	90.8	45	olysetplus	0
Oly+ 2	57.8	45	olysetplus	0
Oly+ 3	98.3	45	olysetplus	0
Oly+ 4	123.6	45	olysetplus	0
Oly+12 022	68.3	45	olysetplus	12
Oly+12 006	74.3	45	olysetplus	12
Oly+12 009	59.7	45	olysetplus	12
Oly+12 003	94.8	45	olysetplus	12
Oly+25 104	41.8	45	olysetplus	25
Oly+25 221	66.2	45	olysetplus	25
Oly+25 143	63	45	olysetplus	25
Oly+25 055	37.9	45	olysetplus	25
P3 Base 1	119.2	50	permanet3	0
P3 Base 3	130.5	50	permanet3	0
P3 Base 4	135	50	permanet3	0
P3 Base 5	127.7	50	permanet3	0
P3 12 202	91.7	50	permanet3	12
P3 12 399	101.2	50	permanet3	12
P3 12 048	71.9	50	permanet3	12
P3 12 053	57.7	50	permanet3	12
P3 12 003	62.6	50	permanet3	12
P3 12 111	54.7	50	permanet3	12
P3 12 012	40.3	50	permanet3	12
P3 25 043	93.9	50	permanet3	25
P3 25 029	76.5	50	permanet3	25
P3 25 116	50.2	50	permanet3	25
P3 25 048	59.7	50	permanet3	25
P2 POS1	37.2	50	permanet2	0
P2 POS2	55.3	50	permanet2	0
P2 POS3	58.6	50	permanet2	0
P2 POS4	66.6	50	permanet2	0
P2 12M 056	76.6	50	permanet2	12
P2 12M 071	35.2	50	permanet2	12
P2 12M 004	81.8	50	permanet2	12
P2 12M 130	125.4	50	permanet2	12
P2 12M 049	90.7	50	permanet2	12
P2 12M 121	123.3	50	permanet2	12
P2 12M 038	88.8	50	permanet2	12
P2 25M 139	55.3	50	permanet2	25
P2 25M 008	30.3	50	permanet2	25
P2 25M 063	53.9	50	permanet2	25
P2 25M 016	42.3	50	permanet2	25
Olyset pos 2	84.3	50	olyset	0
Olyset Pos 3	52.7	50	olyset	0
Olyset Pos 4	46.7	50	olyset	0
Oly 12M 053	76	50	olyset	12
Oly 12M 045	82.6	50	olyset	12
Oly 12M 022	84.3	50	olyset	12
Oly 12M 005	70.9	50	olyset	12
O25 012	16.8	50	olyset	25
O25 042	66.8	50	olyset	25
O25 081	78.6	50	olyset	25
O25 040	59.4	50	olyset	25
Oly+ 1	91.3	50	olysetplus	0
Oly+ 2	75.7	50	olysetplus	0
Oly+ 3	100.1	50	olysetplus	0
Oly+ 4	120.1	50	olysetplus	0
Oly+12 022	75.7	50	olysetplus	12
Oly+12 006	92.1	50	olysetplus	12
Oly+12 009	66.6	50	olysetplus	12
Oly+12 003	97.2	50	olysetplus	12
Oly+25 104	45.8	50	olysetplus	25
Oly+25 221	65.9	50	olysetplus	25
Oly+25 143	53.5	50	olysetplus	25
Oly+25 055	34.3	50	olysetplus	25
P3 Base 1	122.4	55	permanet3	0
P3 Base 3	131.5	55	permanet3	0
P3 Base 4	141.8	55	permanet3	0
P3 Base 5	151.9	55	permanet3	0
P3 12 202	86.6	55	permanet3	12
P3 12 399	106.1	55	permanet3	12
P3 12 048	68.7	55	permanet3	12
P3 12 053	55.3	55	permanet3	12
P3 12 003	60.9	55	permanet3	12
P3 12 111	50.3	55	permanet3	12
P3 12 012	34.1	55	permanet3	12
P3 25 043	77	55	permanet3	25
P3 25 029	63.8	55	permanet3	25
P3 25 116	48.3	55	permanet3	25
P3 25 048	54.9	55	permanet3	25
P2 POS1	41.2	55	permanet2	0
P2 POS2	43	55	permanet2	0
P2 POS3	59.7	55	permanet2	0
P2 POS4	67.3	55	permanet2	0
P2 12M 056	68.6	55	permanet2	12
P2 12M 071	24.3	55	permanet2	12
P2 12M 004	81.9	55	permanet2	12
P2 12M 130	125.6	55	permanet2	12
P2 12M 049	97	55	permanet2	12
P2 12M 121	139.5	55	permanet2	12
P2 12M 038	77	55	permanet2	12
P2 25M 139	55.6	55	permanet2	25
P2 25M 008	28.5	55	permanet2	25
P2 25M 063	50.9	55	permanet2	25
P2 25M 016	50.6	55	permanet2	25
Olyset pos 2	98	55	olyset	0
Olyset Pos 3	43	55	olyset	0
Olyset Pos 4	54.5	55	olyset	0
Oly 12M 053	65.1	55	olyset	12
Oly 12M 045	86.8	55	olyset	12
Oly 12M 022	70.8	55	olyset	12
Oly 12M 005	59.5	55	olyset	12
O25 012	9	55	olyset	25
O25 042	79.5	55	olyset	25
O25 081	86.1	55	olyset	25
O25 040	42	55	olyset	25
Oly+ 1	88.3	55	olysetplus	0
Oly+ 2	83.1	55	olysetplus	0
Oly+ 3	110.2	55	olysetplus	0
Oly+ 4	133.8	55	olysetplus	0
Oly+12 022	62.2	55	olysetplus	12
Oly+12 006	88.7	55	olysetplus	12
Oly+12 009	69.2	55	olysetplus	12
Oly+12 003	100.9	55	olysetplus	12
Oly+25 104	67.4	55	olysetplus	25
Oly+25 221	65.3	55	olysetplus	25
Oly+25 143	45.4	55	olysetplus	25
Oly+25 055	42.9	55	olysetplus	25
P3 Base 1	134.7	60	permanet3	0
P3 Base 3	143.4	60	permanet3	0
P3 Base 4	149.2	60	permanet3	0
P3 Base 5	164.2	60	permanet3	0
P3 12 202	78.6	60	permanet3	12
P3 12 399	105.4	60	permanet3	12
P3 12 048	64	60	permanet3	12
P3 12 053	75.4	60	permanet3	12
P3 12 003	69.3	60	permanet3	12
P3 12 111	48.2	60	permanet3	12
P3 12 012	47.2	60	permanet3	12
P3 25 043	79.1	60	permanet3	25
P3 25 029	65.9	60	permanet3	25
P3 25 116	35.4	60	permanet3	25
P3 25 048	54.1	60	permanet3	25
P2 POS1	39.8	60	permanet2	0
P2 POS2	52.8	60	permanet2	0
P2 POS3	53.3	60	permanet2	0
P2 POS4	65.6	60	permanet2	0
P2 12M 056	68.1	60	permanet2	12
P2 12M 071	22.1	60	permanet2	12
P2 12M 004	84.6	60	permanet2	12
P2 12M 130	136.7	60	permanet2	12
P2 12M 049	99.8	60	permanet2	12
P2 12M 121	140	60	permanet2	12
P2 12M 038	84.4	60	permanet2	12
P2 25M 139	51.1	60	permanet2	25
P2 25M 008	49	60	permanet2	25
P2 25M 063	55.1	60	permanet2	25
P2 25M 016	69.4	60	permanet2	25
Olyset pos 2	94.5	60	olyset	0
Olyset Pos 3	44.2	60	olyset	0
Olyset Pos 4	63.2	60	olyset	0
Oly 12M 053	68.2	60	olyset	12
Oly 12M 045	83.7	60	olyset	12
Oly 12M 022	64.6	60	olyset	12
Oly 12M 005	62.8	60	olyset	12
O25 012	14.6	60	olyset	25
O25 042	79.1	60	olyset	25
O25 081	87.6	60	olyset	25
O25 040	41.5	60	olyset	25
Oly+ 1	100.6	60	olysetplus	0
Oly+ 2	91.7	60	olysetplus	0
Oly+ 3	118.2	60	olysetplus	0
Oly+ 4	138.2	60	olysetplus	0
Oly+12 022	62.7	60	olysetplus	12
Oly+12 006	75	60	olysetplus	12
Oly+12 009	64.5	60	olysetplus	12
Oly+12 003	92	60	olysetplus	12
Oly+25 104	75.5	60	olysetplus	25
Oly+25 221	60.8	60	olysetplus	25
Oly+25 143	42.1	60	olysetplus	25
Oly+25 055	32.8	60	olysetplus	25
P3 Base 1	172.2	65	permanet3	0
P3 Base 3	151.3	65	permanet3	0
P3 Base 4	158.8	65	permanet3	0
P3 Base 5	145.7	65	permanet3	0
P3 12 202	58.7	65	permanet3	12
P3 12 399	95.6	65	permanet3	12
P3 12 048	81.1	65	permanet3	12
P3 12 053	63.7	65	permanet3	12
P3 12 003	96.6	65	permanet3	12
P3 12 111	51	65	permanet3	12
P3 12 012	55.2	65	permanet3	12
P3 25 043	108.3	65	permanet3	25
P3 25 029	65.2	65	permanet3	25
P3 25 116	37.6	65	permanet3	25
P3 25 048	63.5	65	permanet3	25
P2 POS1	32.2	65	permanet2	0
P2 POS2	51	65	permanet2	0
P2 POS3	50.8	65	permanet2	0
P2 POS4	61.8	65	permanet2	0
P2 12M 056	60.9	65	permanet2	12
P2 12M 071	28	65	permanet2	12
P2 12M 004	73.1	65	permanet2	12
P2 12M 130	138.4	65	permanet2	12
P2 12M 049	89.5	65	permanet2	12
P2 12M 121	136.8	65	permanet2	12
P2 12M 038	94.1	65	permanet2	12
P2 25M 139	57.1	65	permanet2	25
P2 25M 008	37.5	65	permanet2	25
P2 25M 063	44.6	65	permanet2	25
P2 25M 016	58.1	65	permanet2	25
Olyset pos 2	75.3	65	olyset	0
Olyset Pos 3	47.9	65	olyset	0
Olyset Pos 4	92.8	65	olyset	0
Oly 12M 053	70.8	65	olyset	12
Oly 12M 045	86.1	65	olyset	12
Oly 12M 022	70	65	olyset	12
Oly 12M 005	50.9	65	olyset	12
O25 012	36.9	65	olyset	25
O25 042	74.2	65	olyset	25
O25 081	88.8	65	olyset	25
O25 040	44.6	65	olyset	25
Oly+ 1	101.8	65	olysetplus	0
Oly+ 2	90.2	65	olysetplus	0
Oly+ 3	126.4	65	olysetplus	0
Oly+ 4	133.1	65	olysetplus	0
Oly+12 022	86.4	65	olysetplus	12
Oly+12 006	64.8	65	olysetplus	12
Oly+12 009	61.7	65	olysetplus	12
Oly+12 003	100.8	65	olysetplus	12
Oly+25 104	74.5	65	olysetplus	25
Oly+25 221	62.4	65	olysetplus	25
Oly+25 143	45.4	65	olysetplus	25
Oly+25 055	19.5	65	olysetplus	25
P3 Base 1	166	70	permanet3	0
P3 Base 3	139	70	permanet3	0
P3 Base 4	154	70	permanet3	0
P3 Base 5	156.2	70	permanet3	0
P3 12 202	56.7	70	permanet3	12
P3 12 399	75.3	70	permanet3	12
P3 12 048	73	70	permanet3	12
P3 12 053	52.6	70	permanet3	12
P3 12 003	85.1	70	permanet3	12
P3 12 111	47.3	70	permanet3	12
P3 12 012	54.6	70	permanet3	12
P3 25 043	121.1	70	permanet3	25
P3 25 029	62.3	70	permanet3	25
P3 25 116	24.3	70	permanet3	25
P3 25 048	65.4	70	permanet3	25
P2 POS1	35.8	70	permanet2	0
P2 POS2	33.9	70	permanet2	0
P2 POS3	44.8	70	permanet2	0
P2 POS4	74.6	70	permanet2	0
P2 12M 056	65.4	70	permanet2	12
P2 12M 071	21.8	70	permanet2	12
P2 12M 004	86.8	70	permanet2	12
P2 12M 130	132.3	70	permanet2	12
P2 12M 049	99.6	70	permanet2	12
P2 12M 121	124.9	70	permanet2	12
P2 12M 038	99.1	70	permanet2	12
P2 25M 139	38.6	70	permanet2	25
P2 25M 008	25.6	70	permanet2	25
P2 25M 063	46.6	70	permanet2	25
P2 25M 016	68.8	70	permanet2	25
Olyset pos 2	75.2	70	olyset	0
Olyset Pos 3	45.3	70	olyset	0
Olyset Pos 4	103.2	70	olyset	0
Oly 12M 053	80.2	70	olyset	12
Oly 12M 045	95.6	70	olyset	12
Oly 12M 022	76.5	70	olyset	12
Oly 12M 005	61.4	70	olyset	12
O25 012	33.7	70	olyset	25
O25 042	81.5	70	olyset	25
O25 081	101.3	70	olyset	25
O25 040	42.4	70	olyset	25
Oly+ 1	106.2	70	olysetplus	0
Oly+ 2	71	70	olysetplus	0
Oly+ 3	119.6	70	olysetplus	0
Oly+ 4	135.9	70	olysetplus	0
Oly+12 022	63.8	70	olysetplus	12
Oly+12 006	66.7	70	olysetplus	12
Oly+12 009	73.8	70	olysetplus	12
Oly+12 003	108.6	70	olysetplus	12
Oly+25 104	64.9	70	olysetplus	25
Oly+25 221	62.6	70	olysetplus	25
Oly+25 143	44.2	70	olysetplus	25
Oly+25 055	30	70	olysetplus	25
P3 Base 1	157.8	75	permanet3	0
P3 Base 3	161.7	75	permanet3	0
P3 Base 4	157.4	75	permanet3	0
P3 Base 5	163.9	75	permanet3	0
P3 12 202	51.5	75	permanet3	12
P3 12 399	67.3	75	permanet3	12
P3 12 048	90.5	75	permanet3	12
P3 12 053	50.9	75	permanet3	12
P3 12 003	98.2	75	permanet3	12
P3 12 111	47.4	75	permanet3	12
P3 12 012	33.7	75	permanet3	12
P3 25 043	112.8	75	permanet3	25
P3 25 029	65.6	75	permanet3	25
P3 25 116	46.3	75	permanet3	25
P3 25 048	56.8	75	permanet3	25
P2 POS1	25.8	75	permanet2	0
P2 POS2	38.5	75	permanet2	0
P2 POS3	53	75	permanet2	0
P2 POS4	76	75	permanet2	0
P2 12M 056	54.1	75	permanet2	12
P2 12M 071	34.3	75	permanet2	12
P2 12M 004	75.6	75	permanet2	12
P2 12M 130	139.5	75	permanet2	12
P2 12M 049	119.7	75	permanet2	12
P2 12M 121	124.5	75	permanet2	12
P2 12M 038	93	75	permanet2	12
P2 25M 139	43.1	75	permanet2	25
P2 25M 008	25.3	75	permanet2	25
P2 25M 063	45	75	permanet2	25
P2 25M 016	61.2	75	permanet2	25
Olyset pos 2	52	75	olyset	0
Olyset Pos 3	22	75	olyset	0
Olyset Pos 4	93.7	75	olyset	0
Oly 12M 053	55.2	75	olyset	12
Oly 12M 045	109.6	75	olyset	12
Oly 12M 022	97.7	75	olyset	12
Oly 12M 005	62.3	75	olyset	12
O25 012	29.6	75	olyset	25
O25 042	64.1	75	olyset	25
O25 081	108.8	75	olyset	25
O25 040	43.3	75	olyset	25
Oly+ 1	139	75	olysetplus	0
Oly+ 2	80.6	75	olysetplus	0
Oly+ 3	124.8	75	olysetplus	0
Oly+ 4	145.5	75	olysetplus	0
Oly+12 022	59	75	olysetplus	12
Oly+12 006	82.1	75	olysetplus	12
Oly+12 009	62.9	75	olysetplus	12
Oly+12 003	89.4	75	olysetplus	12
Oly+25 104	67.4	75	olysetplus	25
Oly+25 221	71.4	75	olysetplus	25
Oly+25 143	38	75	olysetplus	25
Oly+25 055	29.6	75	olysetplus	25
P3 Base 1	167.9	80	permanet3	0
P3 Base 3	125.7	80	permanet3	0
P3 Base 4	161.8	80	permanet3	0
P3 Base 5	152.7	80	permanet3	0
P3 12 202	51.4	80	permanet3	12
P3 12 399	61	80	permanet3	12
P3 12 048	85.2	80	permanet3	12
P3 12 053	53.5	80	permanet3	12
P3 12 003	92.2	80	permanet3	12
P3 12 111	53	80	permanet3	12
P3 12 012	37.3	80	permanet3	12
P3 25 043	96.6	80	permanet3	25
P3 25 029	81.1	80	permanet3	25
P3 25 116	47.3	80	permanet3	25
P3 25 048	70.3	80	permanet3	25
P2 POS1	21.9	80	permanet2	0
P2 POS2	24.6	80	permanet2	0
P2 POS3	56.1	80	permanet2	0
P2 POS4	53.9	80	permanet2	0
P2 12M 056	56.6	80	permanet2	12
P2 12M 071	22.8	80	permanet2	12
P2 12M 004	88	80	permanet2	12
P2 12M 130	131.7	80	permanet2	12
P2 12M 049	121.5	80	permanet2	12
P2 12M 121	136.3	80	permanet2	12
P2 12M 038	93.1	80	permanet2	12
P2 25M 139	49.4	80	permanet2	25
P2 25M 008	35.7	80	permanet2	25
P2 25M 063	42.2	80	permanet2	25
P2 25M 016	49.2	80	permanet2	25
Olyset pos 2	48.4	80	olyset	0
Olyset Pos 3	36.8	80	olyset	0
Olyset Pos 4	91.2	80	olyset	0
Oly 12M 053	73.9	80	olyset	12
Oly 12M 045	124.5	80	olyset	12
Oly 12M 022	89.5	80	olyset	12
Oly 12M 005	71.6	80	olyset	12
O25 012	27.4	80	olyset	25
O25 042	72	80	olyset	25
O25 081	113.1	80	olyset	25
O25 040	47.7	80	olyset	25
Oly+ 1	134.6	80	olysetplus	0
Oly+ 2	96.8	80	olysetplus	0
Oly+ 3	141.5	80	olysetplus	0
Oly+ 4	143.6	80	olysetplus	0
Oly+12 022	64.9	80	olysetplus	12
Oly+12 006	83.9	80	olysetplus	12
Oly+12 009	62.2	80	olysetplus	12
Oly+12 003	104.5	80	olysetplus	12
Oly+25 104	65.6	80	olysetplus	25
Oly+25 221	74.7	80	olysetplus	25
Oly+25 143	53.6	80	olysetplus	25
Oly+25 055	23.7	80	olysetplus	25
P3 Base 1	172.7	85	permanet3	0
P3 Base 3	155.9	85	permanet3	0
P3 Base 4	145.3	85	permanet3	0
P3 Base 5	156	85	permanet3	0
P3 12 202	62.6	85	permanet3	12
P3 12 399	77.6	85	permanet3	12
P3 12 048	70.7	85	permanet3	12
P3 12 053	51.5	85	permanet3	12
P3 12 003	96.9	85	permanet3	12
P3 12 111	52.4	85	permanet3	12
P3 12 012	52.5	85	permanet3	12
P3 25 043	95	85	permanet3	25
P3 25 029	81.2	85	permanet3	25
P3 25 116	34.6	85	permanet3	25
P3 25 048	78.5	85	permanet3	25
P2 POS1	32.7	85	permanet2	0
P2 POS2	37	85	permanet2	0
P2 POS3	45.7	85	permanet2	0
P2 POS4	62.2	85	permanet2	0
P2 12M 056	61.2	85	permanet2	12
P2 12M 071	13.7	85	permanet2	12
P2 12M 004	89	85	permanet2	12
P2 12M 130	133.8	85	permanet2	12
P2 12M 049	108.4	85	permanet2	12
P2 12M 121	114.5	85	permanet2	12
P2 12M 038	92.4	85	permanet2	12
P2 25M 139	59.4	85	permanet2	25
P2 25M 008	39.8	85	permanet2	25
P2 25M 063	46.1	85	permanet2	25
P2 25M 016	49.2	85	permanet2	25
Olyset pos 2	54.5	85	olyset	0
Olyset Pos 3	31.5	85	olyset	0
Olyset Pos 4	97.8	85	olyset	0
Oly 12M 053	65.6	85	olyset	12
Oly 12M 045	106.9	85	olyset	12
Oly 12M 022	92.1	85	olyset	12
Oly 12M 005	56.6	85	olyset	12
O25 012	39.8	85	olyset	25
O25 042	72.5	85	olyset	25
O25 081	105.3	85	olyset	25
O25 040	53.8	85	olyset	25
Oly+ 1	116.7	85	olysetplus	0
Oly+ 2	79.3	85	olysetplus	0
Oly+ 3	126	85	olysetplus	0
Oly+ 4	155.4	85	olysetplus	0
Oly+12 022	59.3	85	olysetplus	12
Oly+12 006	95.5	85	olysetplus	12
Oly+12 009	68.3	85	olysetplus	12
Oly+12 003	110.3	85	olysetplus	12
Oly+25 104	73.2	85	olysetplus	25
Oly+25 221	85	85	olysetplus	25
Oly+25 143	52.7	85	olysetplus	25
Oly+25 055	7.8	85	olysetplus	25
P3 Base 1	163.1	90	permanet3	0
P3 Base 3	154.6	90	permanet3	0
P3 Base 4	146	90	permanet3	0
P3 Base 5	143	90	permanet3	0
P3 12 202	63.4	90	permanet3	12
P3 12 399	77.6	90	permanet3	12
P3 12 048	71.5	90	permanet3	12
P3 12 053	40.3	90	permanet3	12
P3 12 003	121.2	90	permanet3	12
P3 12 111	44	90	permanet3	12
P3 12 012	58.9	90	permanet3	12
P3 25 043	98	90	permanet3	25
P3 25 029	59.4	90	permanet3	25
P3 25 116	41.6	90	permanet3	25
P3 25 048	61.9	90	permanet3	25
P2 POS1	31.4	90	permanet2	0
P2 POS2	44.4	90	permanet2	0
P2 POS3	47.9	90	permanet2	0
P2 POS4	65.2	90	permanet2	0
P2 12M 056	68	90	permanet2	12
P2 12M 071	24	90	permanet2	12
P2 12M 004	91.1	90	permanet2	12
P2 12M 130	133	90	permanet2	12
P2 12M 049	113.4	90	permanet2	12
P2 12M 121	117.8	90	permanet2	12
P2 12M 038	92.2	90	permanet2	12
P2 25M 139	71.7	90	permanet2	25
P2 25M 008	43.5	90	permanet2	25
P2 25M 063	58.1	90	permanet2	25
P2 25M 016	44.6	90	permanet2	25
Olyset pos 2	59.5	90	olyset	0
Olyset Pos 3	35.2	90	olyset	0
Olyset Pos 4	104.3	90	olyset	0
Oly 12M 053	71.5	90	olyset	12
Oly 12M 045	120.5	90	olyset	12
Oly 12M 022	81.9	90	olyset	12
Oly 12M 005	67.3	90	olyset	12
O25 012	54.6	90	olyset	25
O25 042	76.5	90	olyset	25
O25 081	120.7	90	olyset	25
O25 040	60.8	90	olyset	25
Oly+ 1	124.4	90	olysetplus	0
Oly+ 2	87.8	90	olysetplus	0
Oly+ 3	125.1	90	olysetplus	0
Oly+ 4	151	90	olysetplus	0
Oly+12 022	71.2	90	olysetplus	12
Oly+12 006	93.3	90	olysetplus	12
Oly+12 009	69	90	olysetplus	12
Oly+12 003	105.9	90	olysetplus	12
Oly+25 104	82	90	olysetplus	25
Oly+25 221	73.9	90	olysetplus	25
Oly+25 143	47.1	90	olysetplus	25
Oly+25 055	15	90	olysetplus	25
P3 Base 1	141.2	95	permanet3	0
P3 Base 3	142.4	95	permanet3	0
P3 Base 4	156.8	95	permanet3	0
P3 Base 5	145.8	95	permanet3	0
P3 12 202	61.4	95	permanet3	12
P3 12 399	70.3	95	permanet3	12
P3 12 048	69.9	95	permanet3	12
P3 12 053	50.5	95	permanet3	12
P3 12 003	114.4	95	permanet3	12
P3 12 111	58.9	95	permanet3	12
P3 12 012	46.6	95	permanet3	12
P3 25 043	114.6	95	permanet3	25
P3 25 029	59.3	95	permanet3	25
P3 25 116	55.9	95	permanet3	25
P3 25 048	43	95	permanet3	25
P2 POS1	30.4	95	permanet2	0
P2 POS2	41.8	95	permanet2	0
P2 POS3	59	95	permanet2	0
P2 POS4	59.3	95	permanet2	0
P2 12M 056	66.2	95	permanet2	12
P2 12M 071	21.1	95	permanet2	12
P2 12M 004	120.2	95	permanet2	12
P2 12M 130	138	95	permanet2	12
P2 12M 049	111.1	95	permanet2	12
P2 12M 121	112.4	95	permanet2	12
P2 12M 038	79.2	95	permanet2	12
P2 25M 139	58.1	95	permanet2	25
P2 25M 008	41.9	95	permanet2	25
P2 25M 063	70.9	95	permanet2	25
P2 25M 016	54.7	95	permanet2	25
Olyset pos 2	51.6	95	olyset	0
Olyset Pos 3	41	95	olyset	0
Olyset Pos 4	106.6	95	olyset	0
Oly 12M 053	75.3	95	olyset	12
Oly 12M 045	101.6	95	olyset	12
Oly 12M 022	79.8	95	olyset	12
Oly 12M 005	54.9	95	olyset	12
O25 012	37.4	95	olyset	25
O25 042	96.7	95	olyset	25
O25 081	123.4	95	olyset	25
O25 040	60.6	95	olyset	25
Oly+ 1	121.9	95	olysetplus	0
Oly+ 2	94.4	95	olysetplus	0
Oly+ 3	129.2	95	olysetplus	0
Oly+ 4	158.4	95	olysetplus	0
Oly+12 022	79.2	95	olysetplus	12
Oly+12 006	102.3	95	olysetplus	12
Oly+12 009	54.7	95	olysetplus	12
Oly+12 003	108.1	95	olysetplus	12
Oly+25 104	69.1	95	olysetplus	25
Oly+25 221	96.5	95	olysetplus	25
Oly+25 143	30.1	95	olysetplus	25
Oly+25 055	14.6	95	olysetplus	25
P3 Base 1	149.7	100	permanet3	0
P3 Base 3	149.2	100	permanet3	0
P3 Base 4	154.9	100	permanet3	0
P3 Base 5	139.8	100	permanet3	0
P3 12 202	55.8	100	permanet3	12
P3 12 399	85.9	100	permanet3	12
P3 12 048	72.5	100	permanet3	12
P3 12 053	44.2	100	permanet3	12
P3 12 003	117.9	100	permanet3	12
P3 12 111	50.4	100	permanet3	12
P3 12 012	48.1	100	permanet3	12
P3 25 043	137	100	permanet3	25
P3 25 029	70.6	100	permanet3	25
P3 25 116	47.8	100	permanet3	25
P3 25 048	59.8	100	permanet3	25
P2 POS1	24.8	100	permanet2	0
P2 POS2	37.9	100	permanet2	0
P2 POS3	49.8	100	permanet2	0
P2 POS4	59.7	100	permanet2	0
P2 12M 056	56.3	100	permanet2	12
P2 12M 071	20	100	permanet2	12
P2 12M 004	93.9	100	permanet2	12
P2 12M 130	123.5	100	permanet2	12
P2 12M 049	103	100	permanet2	12
P2 12M 121	92.2	100	permanet2	12
P2 12M 038	85.5	100	permanet2	12
P2 25M 139	59.2	100	permanet2	25
P2 25M 008	37	100	permanet2	25
P2 25M 063	76.4	100	permanet2	25
P2 25M 016	48.8	100	permanet2	25
Olyset pos 2	45.1	100	olyset	0
Olyset Pos 3	49.3	100	olyset	0
Olyset Pos 4	111.1	100	olyset	0
Oly 12M 053	76.9	100	olyset	12
Oly 12M 045	108.7	100	olyset	12
Oly 12M 022	73	100	olyset	12
Oly 12M 005	59.6	100	olyset	12
O25 012	47.6	100	olyset	25
O25 042	100.6	100	olyset	25
O25 081	106.6	100	olyset	25
O25 040	59.8	100	olyset	25
Oly+ 1	120.2	100	olysetplus	0
Oly+ 2	89.3	100	olysetplus	0
Oly+ 3	125.6	100	olysetplus	0
Oly+ 4	153.2	100	olysetplus	0
Oly+12 022	55.9	100	olysetplus	12
Oly+12 006	93.4	100	olysetplus	12
Oly+12 009	57.4	100	olysetplus	12
Oly+12 003	110.2	100	olysetplus	12
Oly+25 104	68.7	100	olysetplus	25
Oly+25 221	82.3	100	olysetplus	25
Oly+25 143	45.5	100	olysetplus	25
Oly+25 055	34.2	100	olysetplus	25
P3 Base 1	152.4	105	permanet3	0
P3 Base 3	149.4	105	permanet3	0
P3 Base 4	139	105	permanet3	0
P3 Base 5	150.2	105	permanet3	0
P3 12 202	67.5	105	permanet3	12
P3 12 399	93	105	permanet3	12
P3 12 048	78.1	105	permanet3	12
P3 12 053	43	105	permanet3	12
P3 12 003	134.6	105	permanet3	12
P3 12 111	61.3	105	permanet3	12
P3 12 012	43.6	105	permanet3	12
P3 25 043	123.4	105	permanet3	25
P3 25 029	48.9	105	permanet3	25
P3 25 116	61.3	105	permanet3	25
P3 25 048	71.4	105	permanet3	25
P2 POS1	22.8	105	permanet2	0
P2 POS2	43.8	105	permanet2	0
P2 POS3	51.4	105	permanet2	0
P2 POS4	56.4	105	permanet2	0
P2 12M 056	46.4	105	permanet2	12
P2 12M 071	17.5	105	permanet2	12
P2 12M 004	102.5	105	permanet2	12
P2 12M 130	134.7	105	permanet2	12
P2 12M 049	113.3	105	permanet2	12
P2 12M 121	100.6	105	permanet2	12
P2 12M 038	92.2	105	permanet2	12
P2 25M 139	58.9	105	permanet2	25
P2 25M 008	35.3	105	permanet2	25
P2 25M 063	60.6	105	permanet2	25
P2 25M 016	59.2	105	permanet2	25
Olyset pos 2	57.6	105	olyset	0
Olyset Pos 3	39.1	105	olyset	0
Olyset Pos 4	114.3	105	olyset	0
Oly 12M 053	58.3	105	olyset	12
Oly 12M 045	112.7	105	olyset	12
Oly 12M 022	100.5	105	olyset	12
Oly 12M 005	57.4	105	olyset	12
O25 012	44.6	105	olyset	25
O25 042	105	105	olyset	25
O25 081	114.4	105	olyset	25
O25 040	58.3	105	olyset	25
Oly+ 1	104.6	105	olysetplus	0
Oly+ 2	82.1	105	olysetplus	0
Oly+ 3	129.1	105	olysetplus	0
Oly+ 4	151	105	olysetplus	0
Oly+12 022	60.4	105	olysetplus	12
Oly+12 006	82	105	olysetplus	12
Oly+12 009	54.2	105	olysetplus	12
Oly+12 003	101.2	105	olysetplus	12
Oly+25 104	65.9	105	olysetplus	25
Oly+25 221	86.1	105	olysetplus	25
Oly+25 143	30.4	105	olysetplus	25
Oly+25 055	20.9	105	olysetplus	25
P3 Base 1	134.9	110	permanet3	0
P3 Base 3	140.9	110	permanet3	0
P3 Base 4	134.1	110	permanet3	0
P3 Base 5	159.1	110	permanet3	0
P3 12 202	59.7	110	permanet3	12
P3 12 399	91.8	110	permanet3	12
P3 12 048	72.9	110	permanet3	12
P3 12 053	45.3	110	permanet3	12
P3 12 003	150.2	110	permanet3	12
P3 12 111	55.3	110	permanet3	12
P3 12 012	42.5	110	permanet3	12
P3 25 043	146	110	permanet3	25
P3 25 029	55.2	110	permanet3	25
P3 25 116	61.1	110	permanet3	25
P3 25 048	69.1	110	permanet3	25
P2 POS1	33	110	permanet2	0
P2 POS2	39.1	110	permanet2	0
P2 POS3	43.7	110	permanet2	0
P2 POS4	50.8	110	permanet2	0
P2 12M 056	56.1	110	permanet2	12
P2 12M 071	27.8	110	permanet2	12
P2 12M 004	109.1	110	permanet2	12
P2 12M 130	135.9	110	permanet2	12
P2 12M 049	100.9	110	permanet2	12
P2 12M 121	111.4	110	permanet2	12
P2 12M 038	89.5	110	permanet2	12
P2 25M 139	70.9	110	permanet2	25
P2 25M 008	33	110	permanet2	25
P2 25M 063	57.9	110	permanet2	25
P2 25M 016	63.7	110	permanet2	25
Olyset pos 2	61	110	olyset	0
Olyset Pos 3	43.2	110	olyset	0
Olyset Pos 4	102.6	110	olyset	0
Oly 12M 053	75.1	110	olyset	12
Oly 12M 045	113.3	110	olyset	12
Oly 12M 022	88.1	110	olyset	12
Oly 12M 005	59.4	110	olyset	12
O25 012	49	110	olyset	25
O25 042	120	110	olyset	25
O25 081	98.8	110	olyset	25
O25 040	58.6	110	olyset	25
Oly+ 1	121.6	110	olysetplus	0
Oly+ 2	84.7	110	olysetplus	0
Oly+ 3	142.4	110	olysetplus	0
Oly+ 4	146.4	110	olysetplus	0
Oly+12 022	72.7	110	olysetplus	12
Oly+12 006	60.1	110	olysetplus	12
Oly+12 009	59.5	110	olysetplus	12
Oly+12 003	99.4	110	olysetplus	12
Oly+25 104	72.4	110	olysetplus	25
Oly+25 221	84.8	110	olysetplus	25
Oly+25 143	24.3	110	olysetplus	25
Oly+25 055	36	110	olysetplus	25
P3 Base 1	122	115	permanet3	0
P3 Base 3	148.9	115	permanet3	0
P3 Base 4	108.9	115	permanet3	0
P3 Base 5	139.5	115	permanet3	0
P3 12 202	65.8	115	permanet3	12
P3 12 399	76.4	115	permanet3	12
P3 12 048	76.6	115	permanet3	12
P3 12 053	59.4	115	permanet3	12
P3 12 003	142.2	115	permanet3	12
P3 12 111	53	115	permanet3	12
P3 12 012	29.6	115	permanet3	12
P3 25 043	141.3	115	permanet3	25
P3 25 029	72.4	115	permanet3	25
P3 25 116	75.5	115	permanet3	25
P3 25 048	79.1	115	permanet3	25
P2 POS1	38.2	115	permanet2	0
P2 POS2	51	115	permanet2	0
P2 POS3	37.4	115	permanet2	0
P2 POS4	44.5	115	permanet2	0
P2 12M 056	55.1	115	permanet2	12
P2 12M 071	21.6	115	permanet2	12
P2 12M 004	98.6	115	permanet2	12
P2 12M 130	140.4	115	permanet2	12
P2 12M 049	92.1	115	permanet2	12
P2 12M 121	116.4	115	permanet2	12
P2 12M 038	88.8	115	permanet2	12
P2 25M 139	65.1	115	permanet2	25
P2 25M 008	47.3	115	permanet2	25
P2 25M 063	64.3	115	permanet2	25
P2 25M 016	64.7	115	permanet2	25
Olyset pos 2	65	115	olyset	0
Olyset Pos 3	41.2	115	olyset	0
Olyset Pos 4	100.4	115	olyset	0
Oly 12M 053	83	115	olyset	12
Oly 12M 045	101.4	115	olyset	12
Oly 12M 022	102.4	115	olyset	12
Oly 12M 005	60.4	115	olyset	12
O25 012	54.8	115	olyset	25
O25 042	97.2	115	olyset	25
O25 081	126.2	115	olyset	25
O25 040	63.8	115	olyset	25
Oly+ 1	106.4	115	olysetplus	0
Oly+ 2	83.8	115	olysetplus	0
Oly+ 3	145.5	115	olysetplus	0
Oly+ 4	152.3	115	olysetplus	0
Oly+12 022	61.9	115	olysetplus	12
Oly+12 006	59.6	115	olysetplus	12
Oly+12 009	59.9	115	olysetplus	12
Oly+12 003	115.5	115	olysetplus	12
Oly+25 104	69.2	115	olysetplus	25
Oly+25 221	91.6	115	olysetplus	25
Oly+25 143	24.1	115	olysetplus	25
Oly+25 055	34.3	115	olysetplus	25
P3 Base 1	126.5	120	permanet3	0
P3 Base 3	135.5	120	permanet3	0
P3 Base 4	99.6	120	permanet3	0
P3 Base 5	127.7	120	permanet3	0
P3 12 202	74.8	120	permanet3	12
P3 12 399	75.3	120	permanet3	12
P3 12 048	72.5	120	permanet3	12
P3 12 053	51.6	120	permanet3	12
P3 12 003	148.1	120	permanet3	12
P3 12 111	51.8	120	permanet3	12
P3 12 012	28.5	120	permanet3	12
P3 25 043	143.9	120	permanet3	25
P3 25 029	81.9	120	permanet3	25
P3 25 116	103.1	120	permanet3	25
P3 25 048	76.8	120	permanet3	25
P2 POS1	34.1	120	permanet2	0
P2 POS2	44.6	120	permanet2	0
P2 POS3	36.6	120	permanet2	0
P2 POS4	43.6	120	permanet2	0
P2 12M 056	41.1	120	permanet2	12
P2 12M 071	23	120	permanet2	12
P2 12M 004	90.2	120	permanet2	12
P2 12M 130	132.5	120	permanet2	12
P2 12M 049	86.5	120	permanet2	12
P2 12M 121	88.3	120	permanet2	12
P2 12M 038	94.8	120	permanet2	12
P2 25M 139	62	120	permanet2	25
P2 25M 008	40.5	120	permanet2	25
P2 25M 063	74.1	120	permanet2	25
P2 25M 016	62.8	120	permanet2	25
Olyset pos 2	55.1	120	olyset	0
Olyset Pos 3	31.4	120	olyset	0
Olyset Pos 4	105.8	120	olyset	0
Oly 12M 053	81.5	120	olyset	12
Oly 12M 045	113.4	120	olyset	12
Oly 12M 022	101	120	olyset	12
Oly 12M 005	56.3	120	olyset	12
O25 012	40.6	120	olyset	25
O25 042	95.8	120	olyset	25
O25 081	134.7	120	olyset	25
O25 040	66.9	120	olyset	25
Oly+ 1	114	120	olysetplus	0
Oly+ 2	85.3	120	olysetplus	0
Oly+ 3	142.3	120	olysetplus	0
Oly+ 4	148	120	olysetplus	0
Oly+12 022	76.9	120	olysetplus	12
Oly+12 006	57.5	120	olysetplus	12
Oly+12 009	57.3	120	olysetplus	12
Oly+12 003	119.6	120	olysetplus	12
Oly+25 104	70.1	120	olysetplus	25
Oly+25 221	91.8	120	olysetplus	25
Oly+25 143	17.2	120	olysetplus	25
Oly+25 055	28.4	120	olysetplus	25
P3 Base 1	126.7	125	permanet3	0
P3 Base 3	115.8	125	permanet3	0
P3 Base 4	117.9	125	permanet3	0
P3 Base 5	115.7	125	permanet3	0
P3 12 202	73.5	125	permanet3	12
P3 12 399	80.1	125	permanet3	12
P3 12 048	80.4	125	permanet3	12
P3 12 053	54.5	125	permanet3	12
P3 12 003	143.8	125	permanet3	12
P3 12 111	64.4	125	permanet3	12
P3 12 012	40.7	125	permanet3	12
P3 25 043	150.4	125	permanet3	25
P3 25 029	91	125	permanet3	25
P3 25 116	96.5	125	permanet3	25
P3 25 048	89.5	125	permanet3	25
P2 POS1	26.9	125	permanet2	0
P2 POS2	32.1	125	permanet2	0
P2 POS3	53	125	permanet2	0
P2 POS4	48	125	permanet2	0
P2 12M 056	49.1	125	permanet2	12
P2 12M 071	36.5	125	permanet2	12
P2 12M 004	91.7	125	permanet2	12
P2 12M 130	122.8	125	permanet2	12
P2 12M 049	101.6	125	permanet2	12
P2 12M 121	92.6	125	permanet2	12
P2 12M 038	96.3	125	permanet2	12
P2 25M 139	67.8	125	permanet2	25
P2 25M 008	36.2	125	permanet2	25
P2 25M 063	61.9	125	permanet2	25
P2 25M 016	61.4	125	permanet2	25
Olyset pos 2	58	125	olyset	0
Olyset Pos 3	41.7	125	olyset	0
Olyset Pos 4	104.3	125	olyset	0
Oly 12M 053	70.4	125	olyset	12
Oly 12M 045	119.3	125	olyset	12
Oly 12M 022	94.6	125	olyset	12
Oly 12M 005	56.6	125	olyset	12
O25 012	38.8	125	olyset	25
O25 042	114.3	125	olyset	25
O25 081	115.1	125	olyset	25
O25 040	69.4	125	olyset	25
Oly+ 1	125	125	olysetplus	0
Oly+ 2	80.8	125	olysetplus	0
Oly+ 3	140.4	125	olysetplus	0
Oly+ 4	151.1	125	olysetplus	0
Oly+12 022	76.8	125	olysetplus	12
Oly+12 006	56.4	125	olysetplus	12
Oly+12 009	62.7	125	olysetplus	12
Oly+12 003	112.1	125	olysetplus	12
Oly+25 104	63.7	125	olysetplus	25
Oly+25 221	84.7	125	olysetplus	25
Oly+25 143	22.8	125	olysetplus	25
Oly+25 055	28.5	125	olysetplus	25
P3 Base 1	111.7	130	permanet3	0
P3 Base 3	117.7	130	permanet3	0
P3 Base 4	124.4	130	permanet3	0
P3 Base 5	101	130	permanet3	0
P3 12 202	83.2	130	permanet3	12
P3 12 399	98.7	130	permanet3	12
P3 12 048	79.9	130	permanet3	12
P3 12 053	64.1	130	permanet3	12
P3 12 003	145.9	130	permanet3	12
P3 12 111	54.9	130	permanet3	12
P3 12 012	44.6	130	permanet3	12
P3 25 043	139	130	permanet3	25
P3 25 029	93	130	permanet3	25
P3 25 116	92.1	130	permanet3	25
P3 25 048	93	130	permanet3	25
P2 POS1	34.1	130	permanet2	0
P2 POS2	33.2	130	permanet2	0
P2 POS3	39.3	130	permanet2	0
P2 POS4	42.7	130	permanet2	0
P2 12M 056	84.5	130	permanet2	12
P2 12M 071	37.3	130	permanet2	12
P2 12M 004	103.2	130	permanet2	12
P2 12M 130	118	130	permanet2	12
P2 12M 049	96.1	130	permanet2	12
P2 12M 121	107.2	130	permanet2	12
P2 12M 038	101.5	130	permanet2	12
P2 25M 139	63.3	130	permanet2	25
P2 25M 008	41.8	130	permanet2	25
P2 25M 063	64.8	130	permanet2	25
P2 25M 016	53.4	130	permanet2	25
Olyset pos 2	52.6	130	olyset	0
Olyset Pos 3	33.4	130	olyset	0
Olyset Pos 4	99.8	130	olyset	0
Oly 12M 053	72.5	130	olyset	12
Oly 12M 045	131.8	130	olyset	12
Oly 12M 022	84.1	130	olyset	12
Oly 12M 005	59.9	130	olyset	12
O25 012	42.2	130	olyset	25
O25 042	96.9	130	olyset	25
O25 081	122.6	130	olyset	25
O25 040	67	130	olyset	25
Oly+ 1	117.7	130	olysetplus	0
Oly+ 2	98.4	130	olysetplus	0
Oly+ 3	137.8	130	olysetplus	0
Oly+ 4	160.8	130	olysetplus	0
Oly+12 022	72.8	130	olysetplus	12
Oly+12 006	66.2	130	olysetplus	12
Oly+12 009	61.2	130	olysetplus	12
Oly+12 003	107.5	130	olysetplus	12
Oly+25 104	70.9	130	olysetplus	25
Oly+25 221	92.8	130	olysetplus	25
Oly+25 143	31.2	130	olysetplus	25
Oly+25 055	18.5	130	olysetplus	25
P3 Base 1	119.2	135	permanet3	0
P3 Base 3	102.9	135	permanet3	0
P3 Base 4	104.9	135	permanet3	0
P3 Base 5	98.9	135	permanet3	0
P3 12 202	68.8	135	permanet3	12
P3 12 399	96.9	135	permanet3	12
P3 12 048	77.4	135	permanet3	12
P3 12 053	64.4	135	permanet3	12
P3 12 003	138.8	135	permanet3	12
P3 12 111	66.3	135	permanet3	12
P3 12 012	52.4	135	permanet3	12
P3 25 043	119.2	135	permanet3	25
P3 25 029	90.7	135	permanet3	25
P3 25 116	109	135	permanet3	25
P3 25 048	92.8	135	permanet3	25
P2 POS1	45.6	135	permanet2	0
P2 POS2	36.1	135	permanet2	0
P2 POS3	43.7	135	permanet2	0
P2 POS4	36.8	135	permanet2	0
P2 12M 056	69.7	135	permanet2	12
P2 12M 071	32.7	135	permanet2	12
P2 12M 004	102.3	135	permanet2	12
P2 12M 130	139.7	135	permanet2	12
P2 12M 049	100.5	135	permanet2	12
P2 12M 121	92.9	135	permanet2	12
P2 12M 038	88.8	135	permanet2	12
P2 25M 139	56.9	135	permanet2	25
P2 25M 008	43	135	permanet2	25
P2 25M 063	46.4	135	permanet2	25
P2 25M 016	61.4	135	permanet2	25
Olyset pos 2	53	135	olyset	0
Olyset Pos 3	45.7	135	olyset	0
Olyset Pos 4	113.1	135	olyset	0
Oly 12M 053	68.8	135	olyset	12
Oly 12M 045	125.5	135	olyset	12
Oly 12M 022	89.2	135	olyset	12
Oly 12M 005	48.7	135	olyset	12
O25 012	52.3	135	olyset	25
O25 042	90.6	135	olyset	25
O25 081	125.1	135	olyset	25
O25 040	74.8	135	olyset	25
Oly+ 1	127	135	olysetplus	0
Oly+ 2	111	135	olysetplus	0
Oly+ 3	137.5	135	olysetplus	0
Oly+ 4	160.3	135	olysetplus	0
Oly+12 022	93.6	135	olysetplus	12
Oly+12 006	60.1	135	olysetplus	12
Oly+12 009	68.5	135	olysetplus	12
Oly+12 003	101.3	135	olysetplus	12
Oly+25 104	84	135	olysetplus	25
Oly+25 221	83.7	135	olysetplus	25
Oly+25 143	30.8	135	olysetplus	25
Oly+25 055	24.2	135	olysetplus	25
P3 Base 1	102.3	140	permanet3	0
P3 Base 3	102.2	140	permanet3	0
P3 Base 4	120.7	140	permanet3	0
P3 Base 5	107.4	140	permanet3	0
P3 12 202	91.9	140	permanet3	12
P3 12 399	97	140	permanet3	12
P3 12 048	100.5	140	permanet3	12
P3 12 053	55.4	140	permanet3	12
P3 12 003	127.5	140	permanet3	12
P3 12 111	76.1	140	permanet3	12
P3 12 012	59.1	140	permanet3	12
P3 25 043	124.3	140	permanet3	25
P3 25 029	102.9	140	permanet3	25
P3 25 116	123.2	140	permanet3	25
P3 25 048	112.4	140	permanet3	25
P2 POS1	40.3	140	permanet2	0
P2 POS2	34.8	140	permanet2	0
P2 POS3	41	140	permanet2	0
P2 POS4	54	140	permanet2	0
P2 12M 056	70.5	140	permanet2	12
P2 12M 071	21.5	140	permanet2	12
P2 12M 004	107.4	140	permanet2	12
P2 12M 130	142.3	140	permanet2	12
P2 12M 049	100.9	140	permanet2	12
P2 12M 121	91.4	140	permanet2	12
P2 12M 038	88.1	140	permanet2	12
P2 25M 139	55.2	140	permanet2	25
P2 25M 008	54.8	140	permanet2	25
P2 25M 063	54.9	140	permanet2	25
P2 25M 016	64.9	140	permanet2	25
Olyset pos 2	43.5	140	olyset	0
Olyset Pos 3	48.9	140	olyset	0
Olyset Pos 4	122.9	140	olyset	0
Oly 12M 053	89	140	olyset	12
Oly 12M 045	129.7	140	olyset	12
Oly 12M 022	100.9	140	olyset	12
Oly 12M 005	56.3	140	olyset	12
O25 012	56.2	140	olyset	25
O25 042	84	140	olyset	25
O25 081	113	140	olyset	25
O25 040	74.6	140	olyset	25
Oly+ 1	111.8	140	olysetplus	0
Oly+ 2	103.3	140	olysetplus	0
Oly+ 3	130.4	140	olysetplus	0
Oly+ 4	166.7	140	olysetplus	0
Oly+12 022	96.7	140	olysetplus	12
Oly+12 006	60.6	140	olysetplus	12
Oly+12 009	68.8	140	olysetplus	12
Oly+12 003	118.5	140	olysetplus	12
Oly+25 104	76	140	olysetplus	25
Oly+25 221	77.9	140	olysetplus	25
Oly+25 143	34.6	140	olysetplus	25
Oly+25 055	25.7	140	olysetplus	25
P3 Base 1	102.4	145	permanet3	0
P3 Base 3	87.5	145	permanet3	0
P3 Base 4	116	145	permanet3	0
P3 Base 5	119.9	145	permanet3	0
P3 12 202	84.2	145	permanet3	12
P3 12 399	90.2	145	permanet3	12
P3 12 048	90.9	145	permanet3	12
P3 12 053	53	145	permanet3	12
P3 12 003	149.5	145	permanet3	12
P3 12 111	97.3	145	permanet3	12
P3 12 012	64.7	145	permanet3	12
P3 25 043	131.1	145	permanet3	25
P3 25 029	81.4	145	permanet3	25
P3 25 116	128.4	145	permanet3	25
P3 25 048	99.3	145	permanet3	25
P2 POS1	31.3	145	permanet2	0
P2 POS2	34.9	145	permanet2	0
P2 POS3	37.1	145	permanet2	0
P2 POS4	58.7	145	permanet2	0
P2 12M 056	51.8	145	permanet2	12
P2 12M 071	26.8	145	permanet2	12
P2 12M 004	111.5	145	permanet2	12
P2 12M 130	128.9	145	permanet2	12
P2 12M 049	100.3	145	permanet2	12
P2 12M 121	101.4	145	permanet2	12
P2 12M 038	88.3	145	permanet2	12
P2 25M 139	60.1	145	permanet2	25
P2 25M 008	66.7	145	permanet2	25
P2 25M 063	50.2	145	permanet2	25
P2 25M 016	65.8	145	permanet2	25
Olyset pos 2	58.7	145	olyset	0
Olyset Pos 3	38.8	145	olyset	0
Olyset Pos 4	111	145	olyset	0
Oly 12M 053	81.4	145	olyset	12
Oly 12M 045	128.4	145	olyset	12
Oly 12M 022	90.5	145	olyset	12
Oly 12M 005	52.8	145	olyset	12
O25 012	60.6	145	olyset	25
O25 042	99.1	145	olyset	25
O25 081	119.6	145	olyset	25
O25 040	82.1	145	olyset	25
Oly+ 1	111.1	145	olysetplus	0
Oly+ 2	111.4	145	olysetplus	0
Oly+ 3	131.6	145	olysetplus	0
Oly+ 4	155.5	145	olysetplus	0
Oly+12 022	119.2	145	olysetplus	12
Oly+12 006	61.9	145	olysetplus	12
Oly+12 009	68.3	145	olysetplus	12
Oly+12 003	124.5	145	olysetplus	12
Oly+25 104	86.1	145	olysetplus	25
Oly+25 221	84.6	145	olysetplus	25
Oly+25 143	27.9	145	olysetplus	25
Oly+25 055	21.4	145	olysetplus	25
P3 Base 1	85.4	150	permanet3	0
P3 Base 3	101	150	permanet3	0
P3 Base 4	106.1	150	permanet3	0
P3 Base 5	115.5	150	permanet3	0
P3 12 202	78.6	150	permanet3	12
P3 12 399	104.7	150	permanet3	12
P3 12 048	75.5	150	permanet3	12
P3 12 053	64.6	150	permanet3	12
P3 12 003	147.9	150	permanet3	12
P3 12 111	93	150	permanet3	12
P3 12 012	74.5	150	permanet3	12
P3 25 043	130.9	150	permanet3	25
P3 25 029	102	150	permanet3	25
P3 25 116	114.3	150	permanet3	25
P3 25 048	104.9	150	permanet3	25
P2 POS1	22.9	150	permanet2	0
P2 POS2	50.3	150	permanet2	0
P2 POS3	48.3	150	permanet2	0
P2 POS4	57.9	150	permanet2	0
P2 12M 056	53.9	150	permanet2	12
P2 12M 071	15.5	150	permanet2	12
P2 12M 004	109.9	150	permanet2	12
P2 12M 130	105.8	150	permanet2	12
P2 12M 049	112.5	150	permanet2	12
P2 12M 121	102.3	150	permanet2	12
P2 12M 038	106.1	150	permanet2	12
P2 25M 139	76.1	150	permanet2	25
P2 25M 008	69.2	150	permanet2	25
P2 25M 063	47.6	150	permanet2	25
P2 25M 016	80.3	150	permanet2	25
Olyset pos 2	52	150	olyset	0
Olyset Pos 3	34.1	150	olyset	0
Olyset Pos 4	107.9	150	olyset	0
Oly 12M 053	75.7	150	olyset	12
Oly 12M 045	137.4	150	olyset	12
Oly 12M 022	84.4	150	olyset	12
Oly 12M 005	50.7	150	olyset	12
O25 012	75.4	150	olyset	25
O25 042	93.7	150	olyset	25
O25 081	122.7	150	olyset	25
O25 040	77	150	olyset	25
Oly+ 1	105.9	150	olysetplus	0
Oly+ 2	124.9	150	olysetplus	0
Oly+ 3	129.1	150	olysetplus	0
Oly+ 4	136.1	150	olysetplus	0
Oly+12 022	90.1	150	olysetplus	12
Oly+12 006	55	150	olysetplus	12
Oly+12 009	72.2	150	olysetplus	12
Oly+12 003	117.5	150	olysetplus	12
Oly+25 104	74	150	olysetplus	25
Oly+25 221	84.5	150	olysetplus	25
Oly+25 143	29.9	150	olysetplus	25
Oly+25 055	20.3	150	olysetplus	25
P3 Base 1	114	155	permanet3	0
P3 Base 3	89.6	155	permanet3	0
P3 Base 4	99.1	155	permanet3	0
P3 Base 5	115.1	155	permanet3	0
P3 12 202	76.5	155	permanet3	12
P3 12 399	92.5	155	permanet3	12
P3 12 048	95.9	155	permanet3	12
P3 12 053	73.4	155	permanet3	12
P3 12 003	146.5	155	permanet3	12
P3 12 111	108.9	155	permanet3	12
P3 12 012	66	155	permanet3	12
P3 25 043	126.2	155	permanet3	25
P3 25 029	96.2	155	permanet3	25
P3 25 116	117.6	155	permanet3	25
P3 25 048	113	155	permanet3	25
P2 POS1	26.6	155	permanet2	0
P2 POS2	32.9	155	permanet2	0
P2 POS3	54.4	155	permanet2	0
P2 POS4	73.5	155	permanet2	0
P2 12M 056	47.7	155	permanet2	12
P2 12M 071	19.4	155	permanet2	12
P2 12M 004	107.4	155	permanet2	12
P2 12M 130	107.8	155	permanet2	12
P2 12M 049	105.9	155	permanet2	12
P2 12M 121	83.8	155	permanet2	12
P2 12M 038	112.6	155	permanet2	12
P2 25M 139	57	155	permanet2	25
P2 25M 008	73	155	permanet2	25
P2 25M 063	81.4	155	permanet2	25
P2 25M 016	87.2	155	permanet2	25
Olyset pos 2	66.2	155	olyset	0
Olyset Pos 3	42.8	155	olyset	0
Olyset Pos 4	100.3	155	olyset	0
Oly 12M 053	92.2	155	olyset	12
Oly 12M 045	135.5	155	olyset	12
Oly 12M 022	78	155	olyset	12
Oly 12M 005	51.9	155	olyset	12
O25 012	80.6	155	olyset	25
O25 042	90	155	olyset	25
O25 081	127.7	155	olyset	25
O25 040	75.1	155	olyset	25
Oly+ 1	127.2	155	olysetplus	0
Oly+ 2	108.8	155	olysetplus	0
Oly+ 3	129.1	155	olysetplus	0
Oly+ 4	129.5	155	olysetplus	0
Oly+12 022	111.4	155	olysetplus	12
Oly+12 006	79.4	155	olysetplus	12
Oly+12 009	75	155	olysetplus	12
Oly+12 003	120.8	155	olysetplus	12
Oly+25 104	66.8	155	olysetplus	25
Oly+25 221	81.2	155	olysetplus	25
Oly+25 143	30.9	155	olysetplus	25
Oly+25 055	20.8	155	olysetplus	25
P3 Base 1	104.7	160	permanet3	0
P3 Base 3	97.1	160	permanet3	0
P3 Base 4	87.2	160	permanet3	0
P3 Base 5	106.5	160	permanet3	0
P3 12 202	81.9	160	permanet3	12
P3 12 399	110	160	permanet3	12
P3 12 048	102.6	160	permanet3	12
P3 12 053	76.4	160	permanet3	12
P3 12 003	150.6	160	permanet3	12
P3 12 111	98.4	160	permanet3	12
P3 12 012	70	160	permanet3	12
P3 25 043	129.2	160	permanet3	25
P3 25 029	108.4	160	permanet3	25
P3 25 116	117.8	160	permanet3	25
P3 25 048	131.4	160	permanet3	25
P2 POS1	20.6	160	permanet2	0
P2 POS2	47.2	160	permanet2	0
P2 POS3	55.5	160	permanet2	0
P2 POS4	78.2	160	permanet2	0
P2 12M 056	64.3	160	permanet2	12
P2 12M 071	16.4	160	permanet2	12
P2 12M 004	119.6	160	permanet2	12
P2 12M 130	123.4	160	permanet2	12
P2 12M 049	107.4	160	permanet2	12
P2 12M 121	94.5	160	permanet2	12
P2 12M 038	111.1	160	permanet2	12
P2 25M 139	60.8	160	permanet2	25
P2 25M 008	59.6	160	permanet2	25
P2 25M 063	86.4	160	permanet2	25
P2 25M 016	79	160	permanet2	25
Olyset pos 2	68.3	160	olyset	0
Olyset Pos 3	43.6	160	olyset	0
Olyset Pos 4	117.2	160	olyset	0
Oly 12M 053	82.4	160	olyset	12
Oly 12M 045	132.8	160	olyset	12
Oly 12M 022	70.5	160	olyset	12
Oly 12M 005	60.8	160	olyset	12
O25 012	87.4	160	olyset	25
O25 042	88.2	160	olyset	25
O25 081	111.8	160	olyset	25
O25 040	73.5	160	olyset	25
Oly+ 1	116	160	olysetplus	0
Oly+ 2	109	160	olysetplus	0
Oly+ 3	127.5	160	olysetplus	0
Oly+ 4	144.8	160	olysetplus	0
Oly+12 022	97.7	160	olysetplus	12
Oly+12 006	101.1	160	olysetplus	12
Oly+12 009	68.7	160	olysetplus	12
Oly+12 003	112.1	160	olysetplus	12
Oly+25 104	66.4	160	olysetplus	25
Oly+25 221	98.5	160	olysetplus	25
Oly+25 143	31.6	160	olysetplus	25
Oly+25 055	28.5	160	olysetplus	25
P3 Base 1	85.1	165	permanet3	0
P3 Base 3	106.9	165	permanet3	0
P3 Base 4	94.2	165	permanet3	0
P3 Base 5	98.4	165	permanet3	0
P3 12 202	77.4	165	permanet3	12
P3 12 399	111.2	165	permanet3	12
P3 12 048	98.9	165	permanet3	12
P3 12 053	65.5	165	permanet3	12
P3 12 003	144.6	165	permanet3	12
P3 12 111	102.6	165	permanet3	12
P3 12 012	85.9	165	permanet3	12
P3 25 043	134.4	165	permanet3	25
P3 25 029	117.3	165	permanet3	25
P3 25 116	121.5	165	permanet3	25
P3 25 048	136.1	165	permanet3	25
P2 POS1	17.8	165	permanet2	0
P2 POS2	50.7	165	permanet2	0
P2 POS3	53.7	165	permanet2	0
P2 POS4	72.7	165	permanet2	0
P2 12M 056	54.7	165	permanet2	12
P2 12M 071	30	165	permanet2	12
P2 12M 004	129	165	permanet2	12
P2 12M 130	111.9	165	permanet2	12
P2 12M 049	99.5	165	permanet2	12
P2 12M 121	89	165	permanet2	12
P2 12M 038	112.4	165	permanet2	12
P2 25M 139	81.9	165	permanet2	25
P2 25M 008	56.9	165	permanet2	25
P2 25M 063	74	165	permanet2	25
P2 25M 016	57.1	165	permanet2	25
Olyset pos 2	61.1	165	olyset	0
Olyset Pos 3	41.2	165	olyset	0
Olyset Pos 4	106.9	165	olyset	0
Oly 12M 053	89.6	165	olyset	12
Oly 12M 045	124.1	165	olyset	12
Oly 12M 022	91.3	165	olyset	12
Oly 12M 005	55.6	165	olyset	12
O25 012	78.8	165	olyset	25
O25 042	111	165	olyset	25
O25 081	120.7	165	olyset	25
O25 040	50	165	olyset	25
Oly+ 1	133.3	165	olysetplus	0
Oly+ 2	105.3	165	olysetplus	0
Oly+ 3	150.1	165	olysetplus	0
Oly+ 4	159.7	165	olysetplus	0
Oly+12 022	96.9	165	olysetplus	12
Oly+12 006	106	165	olysetplus	12
Oly+12 009	72.3	165	olysetplus	12
Oly+12 003	103.3	165	olysetplus	12
Oly+25 104	65.2	165	olysetplus	25
Oly+25 221	105.2	165	olysetplus	25
Oly+25 143	35.9	165	olysetplus	25
Oly+25 055	16.3	165	olysetplus	25
P3 Base 1	97.7	170	permanet3	0
P3 Base 3	105.5	170	permanet3	0
P3 Base 4	89.1	170	permanet3	0
P3 Base 5	100.7	170	permanet3	0
P3 12 202	75.7	170	permanet3	12
P3 12 399	106.8	170	permanet3	12
P3 12 048	104.5	170	permanet3	12
P3 12 053	52.4	170	permanet3	12
P3 12 003	132	170	permanet3	12
P3 12 111	122.2	170	permanet3	12
P3 12 012	71.6	170	permanet3	12
P3 25 043	141.2	170	permanet3	25
P3 25 029	95.1	170	permanet3	25
P3 25 116	107.5	170	permanet3	25
P3 25 048	123.4	170	permanet3	25
P2 POS1	24.7	170	permanet2	0
P2 POS2	38.1	170	permanet2	0
P2 POS3	53.7	170	permanet2	0
P2 POS4	55.9	170	permanet2	0
P2 12M 056	48.8	170	permanet2	12
P2 12M 071	40.2	170	permanet2	12
P2 12M 004	136.5	170	permanet2	12
P2 12M 130	111.5	170	permanet2	12
P2 12M 049	115.5	170	permanet2	12
P2 12M 121	103.2	170	permanet2	12
P2 12M 038	115.1	170	permanet2	12
P2 25M 139	65.6	170	permanet2	25
P2 25M 008	68.4	170	permanet2	25
P2 25M 063	63.4	170	permanet2	25
P2 25M 016	59.7	170	permanet2	25
Olyset pos 2	77.4	170	olyset	0
Olyset Pos 3	65.3	170	olyset	0
Olyset Pos 4	113.2	170	olyset	0
Oly 12M 053	87.8	170	olyset	12
Oly 12M 045	114.6	170	olyset	12
Oly 12M 022	86.9	170	olyset	12
Oly 12M 005	47.6	170	olyset	12
O25 012	80.7	170	olyset	25
O25 042	100	170	olyset	25
O25 081	115.3	170	olyset	25
O25 040	68.2	170	olyset	25
Oly+ 1	135.8	170	olysetplus	0
Oly+ 2	104.5	170	olysetplus	0
Oly+ 3	143.7	170	olysetplus	0
Oly+ 4	153.8	170	olysetplus	0
Oly+12 022	105.6	170	olysetplus	12
Oly+12 006	92.5	170	olysetplus	12
Oly+12 009	73.5	170	olysetplus	12
Oly+12 003	115.2	170	olysetplus	12
Oly+25 104	80.1	170	olysetplus	25
Oly+25 221	115.7	170	olysetplus	25
Oly+25 143	44.5	170	olysetplus	25
Oly+25 055	11.8	170	olysetplus	25
P3 Base 1	91.1	175	permanet3	0
P3 Base 3	99.9	175	permanet3	0
P3 Base 4	88.9	175	permanet3	0
P3 Base 5	102.1	175	permanet3	0
P3 12 202	71.3	175	permanet3	12
P3 12 399	114.3	175	permanet3	12
P3 12 048	95.7	175	permanet3	12
P3 12 053	51.6	175	permanet3	12
P3 12 003	110.8	175	permanet3	12
P3 12 111	96.5	175	permanet3	12
P3 12 012	75.3	175	permanet3	12
P3 25 043	120.3	175	permanet3	25
P3 25 029	124.9	175	permanet3	25
P3 25 116	109.1	175	permanet3	25
P3 25 048	116.5	175	permanet3	25
P2 POS1	32.7	175	permanet2	0
P2 POS2	42.4	175	permanet2	0
P2 POS3	65.9	175	permanet2	0
P2 POS4	59.7	175	permanet2	0
P2 12M 056	62.6	175	permanet2	12
P2 12M 071	37.8	175	permanet2	12
P2 12M 004	128.7	175	permanet2	12
P2 12M 130	98.9	175	permanet2	12
P2 12M 049	112.6	175	permanet2	12
P2 12M 121	106.1	175	permanet2	12
P2 12M 038	101.1	175	permanet2	12
P2 25M 139	92.1	175	permanet2	25
P2 25M 008	67.3	175	permanet2	25
P2 25M 063	67	175	permanet2	25
P2 25M 016	66.4	175	permanet2	25
Olyset pos 2	83.1	175	olyset	0
Olyset Pos 3	59.2	175	olyset	0
Olyset Pos 4	100	175	olyset	0
Oly 12M 053	102.5	175	olyset	12
Oly 12M 045	114.9	175	olyset	12
Oly 12M 022	88	175	olyset	12
Oly 12M 005	47.1	175	olyset	12
O25 012	60.5	175	olyset	25
O25 042	106.9	175	olyset	25
O25 081	120.9	175	olyset	25
O25 040	65.8	175	olyset	25
Oly+ 1	132.4	175	olysetplus	0
Oly+ 2	106.3	175	olysetplus	0
Oly+ 3	132.5	175	olysetplus	0
Oly+ 4	149.6	175	olysetplus	0
Oly+12 022	93.7	175	olysetplus	12
Oly+12 006	83.1	175	olysetplus	12
Oly+12 009	69.3	175	olysetplus	12
Oly+12 003	119.9	175	olysetplus	12
Oly+25 104	74.1	175	olysetplus	25
Oly+25 221	118.4	175	olysetplus	25
Oly+25 143	33.5	175	olysetplus	25
Oly+25 055	7.6	175	olysetplus	25
P3 Base 1	83.4	180	permanet3	0
P3 Base 3	96.8	180	permanet3	0
P3 Base 4	105.4	180	permanet3	0
P3 Base 5	100	180	permanet3	0
P3 12 202	95.7	180	permanet3	12
P3 12 399	100.5	180	permanet3	12
P3 12 048	98.4	180	permanet3	12
P3 12 053	79.8	180	permanet3	12
P3 12 003	105.7	180	permanet3	12
P3 12 111	124.6	180	permanet3	12
P3 12 012	78.9	180	permanet3	12
P3 25 043	124.8	180	permanet3	25
P3 25 029	102.9	180	permanet3	25
P3 25 116	105.6	180	permanet3	25
P3 25 048	103.9	180	permanet3	25
P2 POS1	29.8	180	permanet2	0
P2 POS2	54.6	180	permanet2	0
P2 POS3	58.3	180	permanet2	0
P2 POS4	52.3	180	permanet2	0
P2 12M 056	64.7	180	permanet2	12
P2 12M 071	39.9	180	permanet2	12
P2 12M 004	129.5	180	permanet2	12
P2 12M 130	116.9	180	permanet2	12
P2 12M 049	111.2	180	permanet2	12
P2 12M 121	109.3	180	permanet2	12
P2 12M 038	110.3	180	permanet2	12
P2 25M 139	87.2	180	permanet2	25
P2 25M 008	67	180	permanet2	25
P2 25M 063	77.2	180	permanet2	25
P2 25M 016	69.7	180	permanet2	25
Olyset pos 2	77.1	180	olyset	0
Olyset Pos 3	61.7	180	olyset	0
Olyset Pos 4	110.2	180	olyset	0
Oly 12M 053	107.4	180	olyset	12
Oly 12M 045	133.2	180	olyset	12
Oly 12M 022	65.7	180	olyset	12
Oly 12M 005	60.5	180	olyset	12
O25 012	71.7	180	olyset	25
O25 042	94	180	olyset	25
O25 081	126.5	180	olyset	25
O25 040	71.9	180	olyset	25
Oly+ 1	121.2	180	olysetplus	0
Oly+ 2	110.2	180	olysetplus	0
Oly+ 3	137.4	180	olysetplus	0
Oly+ 4	143.1	180	olysetplus	0
Oly+12 022	102.8	180	olysetplus	12
Oly+12 006	123.2	180	olysetplus	12
Oly+12 009	77.1	180	olysetplus	12
Oly+12 003	112.2	180	olysetplus	12
Oly+25 104	74.8	180	olysetplus	25
Oly+25 221	115.3	180	olysetplus	25
Oly+25 143	30.7	180	olysetplus	25
Oly+25 055	8.6	180	olysetplus	25

## Sheet: Host V No host
net_num	age	net	movement	kd_host	up_host	total_host	hostkd	nohostkd	kd_nohost	up_nohost	total_nohost	dead_host	alive_host	dead_nohost	alive_nohost	net_code	host_mort	nohost_mort
P3 Base 1	0	permanet3	4051.2	50	0	50	100	100	28	0	28	50	0	28	0	p3posa	100	100
P3 Base 3	0	permanet3	4032.5	50	0	50	100	100	28	0	28	50	0	28	0	p3posb	100	100
P3 Base 4	0	permanet3	4185.2	50	0	50	100	100	28	0	28	50	0	28	0	p3posc	100	100
P3 Base 5	0	permanet3	4289.1	50	0	50	100	100	28	0	28	50	0	28	0	p3posd	100	100
P3 12 202	12	permanet3	2619.2	29	21	50	58	89.6552	26	3	29	9	41	16	13	p312a	18	55.1724
P3 12 399	12	permanet3	3208.5	38	12	50	76	100	24	0	24	20	30	18	6	p312b	40	75
P3 12 048	12	permanet3	2800.8	38	12	50	76	92.3077	24	2	26	18	32	21	5	p312c	36	80.7692
P3 12 053	12	permanet3	2078.8	21	29	50	42	85.1852	23	4	27	7	43	14	13	p312d	14	51.8519
P3 12 003	12	permanet3	3759	50	0	50	100	95.8333	23	1	24	49	1	21	3	p312e	98	87.5
P3 12 111	12	permanet3	2415.8	33	17	50	66	96.5517	28	1	29	13	37	15	14	p312f	26	51.7241
P3 12 012	12	permanet3	1900.9	29	21	50	58	96.5517	28	1	29	9	41	20	9	p312g	18	68.9655
P3 25 043	25	permanet3	3844	45	5	50	90	100	32	0	32	35	15	18	14	p325a	70	56.25
P3 25 029	25	permanet3	2794	45	5	50	90	97.0588	33	1	34	25	25	27	7	p325b	50	79.4118
P3 25 116	25	permanet3	2506.1	48	2	50	96	100	32	0	32	17	33	5	27	p325c	34	15.625
P3 25 048	25	permanet3	2856.8	36	14	50	72	61.2903	19	12	31	9	41	7	24	p325d	18	22.5806
P2 POS1	0	permanet2	1304.1	3	47	50	6	3.57143	1	27	28	1	49	0	28	p2posa	2	0
P2 POS2	0	permanet2	1692.8	4	46	50	8	0	0	28	28	0	50	1	27	p2posb	0	3.57143
P2 POS3	0	permanet2	1929.1	0	50	50	0	3.57143	1	27	28	1	49	1	27	p2posc	2	3.57143
P2 POS4	0	permanet2	2191.4	6	44	50	12	10	3	27	30	2	48	1	29	p2posd	4	3.33333
P2 12M 056	12	permanet2	2203.6	4	46	50	8	3.84615	1	25	26	1	49	1	25	p212a	2	3.84615
P2 12M 071	12	permanet2	1057.5	2	48	50	4	32	8	17	25	1	49	0	25	p212b	2	0
P2 12M 004	12	permanet2	3398.6	24	26	50	48	6.89655	2	27	29	4	46	0	29	p212c	8	0
P2 12M 130	12	permanet2	4353.9	14	36	50	28	0	0	30	30	1	49	0	30	p212d	2	0
P2 12M 049	12	permanet2	3492.4	11	39	50	22	11.5385	3	23	26	2	48	1	25	p212e	4	3.84615
P2 12M 121	12	permanet2	3879.2	8	42	50	16	3.7037	1	26	27	0	50	0	27	p212f	0	0
P2 12M 038	12	permanet2	3283.9	2	48	50	4	15.3846	4	22	26	0	50	1	25	p212g	0	3.84615
P2 25M 139	25	permanet2	2158.8	16	34	50	32	0	0	32	32	0	50	0	32	p225a	0	0
P2 25M 008	25	permanet2	1687.7	19	31	50	38	37.931	11	18	29	2	48	2	27	p225b	4	6.89655
P2 25M 063	25	permanet2	2167.4	10	40	50	20	3.22581	1	30	31	0	50	0	31	p225c	0	0
P2 25M 016	25	permanet2	2201.9	9	41	50	18	3.125	1	31	32	2	48	0	32	p225d	4	0
Oly+ 1	0	olyplus	3822.2	37	13	50	74	72.4138	21	8	29	24	26	6	23	olyplusposa	48	20.6897
Oly+ 2	0	olyplus	3087.1	30	20	50	60	68.75	22	10	32	14	36	7	25	olyplusposb	28	21.875
Oly+ 3	0	olyplus	4294.2	40	10	50	80	16.6667	5	25	30	21	29	0	30	olyplusposc	42	0
Oly+ 4	0	olyplus	4917.9	46	4	50	92	70	21	9	30	29	21	2	28	olyplusposd	58	6.66667
Oly+12 022	12	olyplus	2774.8	1	49	50	2	20	6	24	30	2	48	3	27	olyplus12a	4	10
Oly+12 006	12	olyplus	2701.4	1	49	50	2	25.9259	7	20	27	1	49	2	25	olyplus12b	2	7.40741
Oly+12 009	12	olyplus	2295.4	13	37	50	26	74.0741	20	7	27	2	48	1	26	olyplus12c	4	3.7037
Oly+12 003	12	olyplus	3672.9	19	31	50	38	3.84615	1	25	26	6	44	1	25	olyplus12d	12	3.84615
Oly+25 104	25	olyplus	2380.6	4	46	50	8	12.9032	4	27	31	1	49	0	31	olyplus25a	2	0
Oly+25 221	25	olyplus	2828	20	30	50	40	21.875	7	25	32	4	46	2	30	olyplus25b	8	6.25
Oly+25 143	25	olyplus	1535.7	0	50	50	0	0	0	30	30	2	48	1	29	olyplus25c	4	3.33333
Oly+25 055	25	olyplus	989.6	0	50	50	0	0	0	34	34	0	50	1	33	olyplus25d	0	2.94118
Olyset pos 2	0	oly	2291.6	0	50	50	0	0	0	28	28	0	50	1	27	olypos2	0	3.57143
Olyset Pos 3	0	oly	1641.5	2	48	50	4	7.69231	2	24	26	2	48	1	25	olypos3	4	3.84615
Olyset Pos 4	0	oly	3266.6	14	36	50	28	16	4	21	25	9	41	0	25	olypos4	18	0
Oly 12M 053	12	oly	2735.9	3	47	50	6	0	0	27	27	1	49	0	27	oly12a	2	0
Oly 12M 045	12	oly	3704.7	14	36	50	28	33.3333	9	18	27	2	48	1	26	oly12b	4	3.7037
Oly 12M 022	12	oly	3019.3	0	50	50	0	3.7037	1	26	27	1	49	1	26	oly12c	2	3.7037
Oly 12M 005	12	oly	2020.3	0	50	50	0	3.33333	1	29	30	0	50	0	30	oly12d	0	0
O25 012	25	oly	1760.1	4	46	50	8	29.0323	9	22	31	4	46	0	31	oly25a	8	0
O25 042	25	oly	3130.6	2	48	50	4	3.44828	1	28	29	0	50	0	29	oly25b	0	0
O25 081	25	oly	3669.2	15	35	50	30	58.0645	18	13	31	1	49	3	28	oly25c	2	9.67742
O25 040	25	oly	2211.6	1	49	50	2	3.22581	1	30	31	1	49	0	31	oly25d	2	0

## Sheet: Contact
time	net	not_net	net_type	age	rep
0	4	1	permanet3	0	p3baseline51
5	4	1	permanet3	0	p3baseline51
10	5	0	permanet3	0	p3baseline51
15	4	1	permanet3	0	p3baseline51
20	4	1	permanet3	0	p3baseline51
25	1	4	permanet3	0	p3baseline51
30	3	2	permanet3	0	p3baseline51
35	3	2	permanet3	0	p3baseline51
40	4	1	permanet3	0	p3baseline51
45	2	3	permanet3	0	p3baseline51
50	2	3	permanet3	0	p3baseline51
55	2	3	permanet3	0	p3baseline51
60	1	4	permanet3	0	p3baseline51
65	0	5	permanet3	0	p3baseline51
70	3	2	permanet3	0	p3baseline51
75	1	4	permanet3	0	p3baseline51
80	2	3	permanet3	0	p3baseline51
85	3	2	permanet3	0	p3baseline51
90	3	2	permanet3	0	p3baseline51
95	2	3	permanet3	0	p3baseline51
100	3	2	permanet3	0	p3baseline51
105	3	2	permanet3	0	p3baseline51
110	3	2	permanet3	0	p3baseline51
115	3	2	permanet3	0	p3baseline51
120	4	1	permanet3	0	p3baseline51
125	1	4	permanet3	0	p3baseline51
130	2	3	permanet3	0	p3baseline51
135	2	3	permanet3	0	p3baseline51
140	2	3	permanet3	0	p3baseline51
145	2	3	permanet3	0	p3baseline51
150	3	2	permanet3	0	p3baseline51
155	3	2	permanet3	0	p3baseline51
160	3	2	permanet3	0	p3baseline51
165	4	1	permanet3	0	p3baseline51
170	4	1	permanet3	0	p3baseline51
175	3	2	permanet3	0	p3baseline51
180	3	2	permanet3	0	p3baseline51
0	3	2	permanet3	0	p3baseline52
5	4	1	permanet3	0	p3baseline52
10	5	0	permanet3	0	p3baseline52
15	5	0	permanet3	0	p3baseline52
20	4	1	permanet3	0	p3baseline52
25	5	0	permanet3	0	p3baseline52
30	3	2	permanet3	0	p3baseline52
35	4	1	permanet3	0	p3baseline52
40	4	1	permanet3	0	p3baseline52
45	4	1	permanet3	0	p3baseline52
50	3	2	permanet3	0	p3baseline52
55	5	0	permanet3	0	p3baseline52
60	3	2	permanet3	0	p3baseline52
65	3	2	permanet3	0	p3baseline52
70	3	2	permanet3	0	p3baseline52
75	4	1	permanet3	0	p3baseline52
80	5	0	permanet3	0	p3baseline52
85	4	1	permanet3	0	p3baseline52
90	2	3	permanet3	0	p3baseline52
95	3	2	permanet3	0	p3baseline52
100	3	2	permanet3	0	p3baseline52
105	2	3	permanet3	0	p3baseline52
110	3	2	permanet3	0	p3baseline52
115	3	2	permanet3	0	p3baseline52
120	2	3	permanet3	0	p3baseline52
125	2	3	permanet3	0	p3baseline52
130	3	2	permanet3	0	p3baseline52
135	2	3	permanet3	0	p3baseline52
140	4	1	permanet3	0	p3baseline52
145	3	2	permanet3	0	p3baseline52
150	4	1	permanet3	0	p3baseline52
155	2	3	permanet3	0	p3baseline52
160	3	2	permanet3	0	p3baseline52
165	3	2	permanet3	0	p3baseline52
170	3	2	permanet3	0	p3baseline52
175	3	2	permanet3	0	p3baseline52
180	2	3	permanet3	0	p3baseline52
0	2	3	permanet3	0	p3baseline53
5	5	0	permanet3	0	p3baseline53
10	5	0	permanet3	0	p3baseline53
15	3	2	permanet3	0	p3baseline53
20	3	2	permanet3	0	p3baseline53
25	3	2	permanet3	0	p3baseline53
30	4	1	permanet3	0	p3baseline53
35	3	2	permanet3	0	p3baseline53
40	4	1	permanet3	0	p3baseline53
45	2	3	permanet3	0	p3baseline53
50	3	2	permanet3	0	p3baseline53
55	4	1	permanet3	0	p3baseline53
60	3	2	permanet3	0	p3baseline53
65	4	1	permanet3	0	p3baseline53
70	4	1	permanet3	0	p3baseline53
75	3	2	permanet3	0	p3baseline53
80	4	1	permanet3	0	p3baseline53
85	3	2	permanet3	0	p3baseline53
90	2	3	permanet3	0	p3baseline53
95	2	3	permanet3	0	p3baseline53
100	2	3	permanet3	0	p3baseline53
105	3	2	permanet3	0	p3baseline53
110	2	3	permanet3	0	p3baseline53
115	2	3	permanet3	0	p3baseline53
120	1	4	permanet3	0	p3baseline53
125	2	3	permanet3	0	p3baseline53
130	3	2	permanet3	0	p3baseline53
135	3	2	permanet3	0	p3baseline53
140	2	3	permanet3	0	p3baseline53
145	2	3	permanet3	0	p3baseline53
150	3	2	permanet3	0	p3baseline53
155	3	2	permanet3	0	p3baseline53
160	4	1	permanet3	0	p3baseline53
165	3	2	permanet3	0	p3baseline53
170	4	1	permanet3	0	p3baseline53
175	3	2	permanet3	0	p3baseline53
180	2	3	permanet3	0	p3baseline53
0	2	3	permanet3	0	p3baseline54
5	3	2	permanet3	0	p3baseline54
10	4	1	permanet3	0	p3baseline54
15	4	1	permanet3	0	p3baseline54
20	4	1	permanet3	0	p3baseline54
25	4	1	permanet3	0	p3baseline54
30	4	1	permanet3	0	p3baseline54
35	3	2	permanet3	0	p3baseline54
40	3	2	permanet3	0	p3baseline54
45	2	3	permanet3	0	p3baseline54
50	1	4	permanet3	0	p3baseline54
55	0	5	permanet3	0	p3baseline54
60	1	4	permanet3	0	p3baseline54
65	1	4	permanet3	0	p3baseline54
70	1	4	permanet3	0	p3baseline54
75	2	3	permanet3	0	p3baseline54
80	2	3	permanet3	0	p3baseline54
85	2	3	permanet3	0	p3baseline54
90	2	3	permanet3	0	p3baseline54
95	1	4	permanet3	0	p3baseline54
100	3	2	permanet3	0	p3baseline54
105	1	4	permanet3	0	p3baseline54
110	1	4	permanet3	0	p3baseline54
115	1	4	permanet3	0	p3baseline54
120	1	4	permanet3	0	p3baseline54
125	1	4	permanet3	0	p3baseline54
130	0	5	permanet3	0	p3baseline54
135	1	4	permanet3	0	p3baseline54
140	1	4	permanet3	0	p3baseline54
145	2	3	permanet3	0	p3baseline54
150	2	3	permanet3	0	p3baseline54
155	3	2	permanet3	0	p3baseline54
160	3	2	permanet3	0	p3baseline54
165	3	2	permanet3	0	p3baseline54
170	3	2	permanet3	0	p3baseline54
175	3	2	permanet3	0	p3baseline54
180	3	2	permanet3	0	p3baseline54
0	0	5	permanet3	0	p3baseline55
5	3	2	permanet3	0	p3baseline55
10	3	2	permanet3	0	p3baseline55
15	3	2	permanet3	0	p3baseline55
20	4	1	permanet3	0	p3baseline55
25	4	1	permanet3	0	p3baseline55
30	3	2	permanet3	0	p3baseline55
35	3	2	permanet3	0	p3baseline55
40	3	2	permanet3	0	p3baseline55
45	3	2	permanet3	0	p3baseline55
50	1	4	permanet3	0	p3baseline55
55	1	4	permanet3	0	p3baseline55
60	2	3	permanet3	0	p3baseline55
65	2	3	permanet3	0	p3baseline55
70	2	3	permanet3	0	p3baseline55
75	0	5	permanet3	0	p3baseline55
80	0	5	permanet3	0	p3baseline55
85	2	3	permanet3	0	p3baseline55
90	1	4	permanet3	0	p3baseline55
95	4	1	permanet3	0	p3baseline55
100	2	3	permanet3	0	p3baseline55
105	3	2	permanet3	0	p3baseline55
110	3	2	permanet3	0	p3baseline55
115	3	2	permanet3	0	p3baseline55
120	1	4	permanet3	0	p3baseline55
125	4	1	permanet3	0	p3baseline55
130	4	1	permanet3	0	p3baseline55
135	3	2	permanet3	0	p3baseline55
140	3	2	permanet3	0	p3baseline55
145	2	3	permanet3	0	p3baseline55
150	2	3	permanet3	0	p3baseline55
155	3	2	permanet3	0	p3baseline55
160	2	3	permanet3	0	p3baseline55
165	3	2	permanet3	0	p3baseline55
170	3	2	permanet3	0	p3baseline55
175	3	2	permanet3	0	p3baseline55
180	3	2	permanet3	0	p3baseline55
0	2	3	permanet3	0	p3baseline56
5	1	4	permanet3	0	p3baseline56
10	1	4	permanet3	0	p3baseline56
15	2	3	permanet3	0	p3baseline56
20	2	3	permanet3	0	p3baseline56
25	1	4	permanet3	0	p3baseline56
30	1	4	permanet3	0	p3baseline56
35	0	5	permanet3	0	p3baseline56
40	0	5	permanet3	0	p3baseline56
45	0	5	permanet3	0	p3baseline56
50	0	5	permanet3	0	p3baseline56
55	0	5	permanet3	0	p3baseline56
60	2	3	permanet3	0	p3baseline56
65	1	4	permanet3	0	p3baseline56
70	1	4	permanet3	0	p3baseline56
75	1	4	permanet3	0	p3baseline56
80	1	4	permanet3	0	p3baseline56
85	0	5	permanet3	0	p3baseline56
90	0	5	permanet3	0	p3baseline56
95	1	4	permanet3	0	p3baseline56
100	0	5	permanet3	0	p3baseline56
105	0	5	permanet3	0	p3baseline56
110	0	5	permanet3	0	p3baseline56
115	0	5	permanet3	0	p3baseline56
120	2	3	permanet3	0	p3baseline56
125	0	5	permanet3	0	p3baseline56
130	0	5	permanet3	0	p3baseline56
135	1	4	permanet3	0	p3baseline56
140	1	4	permanet3	0	p3baseline56
145	0	5	permanet3	0	p3baseline56
150	0	5	permanet3	0	p3baseline56
155	0	5	permanet3	0	p3baseline56
160	0	5	permanet3	0	p3baseline56
165	1	4	permanet3	0	p3baseline56
170	1	4	permanet3	0	p3baseline56
175	1	4	permanet3	0	p3baseline56
180	1	4	permanet3	0	p3baseline56
0	2	3	permanet3	0	p3baseline57
5	1	4	permanet3	0	p3baseline57
10	3	2	permanet3	0	p3baseline57
15	3	2	permanet3	0	p3baseline57
20	2	3	permanet3	0	p3baseline57
25	2	3	permanet3	0	p3baseline57
30	1	4	permanet3	0	p3baseline57
35	2	3	permanet3	0	p3baseline57
40	2	3	permanet3	0	p3baseline57
45	2	3	permanet3	0	p3baseline57
50	2	3	permanet3	0	p3baseline57
55	3	2	permanet3	0	p3baseline57
60	2	3	permanet3	0	p3baseline57
65	1	4	permanet3	0	p3baseline57
70	2	3	permanet3	0	p3baseline57
75	2	3	permanet3	0	p3baseline57
80	2	3	permanet3	0	p3baseline57
85	2	3	permanet3	0	p3baseline57
90	2	3	permanet3	0	p3baseline57
95	2	3	permanet3	0	p3baseline57
100	2	3	permanet3	0	p3baseline57
105	1	4	permanet3	0	p3baseline57
110	1	4	permanet3	0	p3baseline57
115	1	4	permanet3	0	p3baseline57
120	1	4	permanet3	0	p3baseline57
125	1	4	permanet3	0	p3baseline57
130	1	4	permanet3	0	p3baseline57
135	2	3	permanet3	0	p3baseline57
140	1	4	permanet3	0	p3baseline57
145	2	3	permanet3	0	p3baseline57
150	2	3	permanet3	0	p3baseline57
155	1	4	permanet3	0	p3baseline57
160	0	5	permanet3	0	p3baseline57
165	1	4	permanet3	0	p3baseline57
170	1	4	permanet3	0	p3baseline57
175	1	4	permanet3	0	p3baseline57
180	1	4	permanet3	0	p3baseline57
0	4	1	permanet3	0	p3baseline58
5	3	2	permanet3	0	p3baseline58
10	4	1	permanet3	0	p3baseline58
15	4	1	permanet3	0	p3baseline58
20	4	1	permanet3	0	p3baseline58
25	5	0	permanet3	0	p3baseline58
30	5	0	permanet3	0	p3baseline58
35	4	1	permanet3	0	p3baseline58
40	4	1	permanet3	0	p3baseline58
45	3	2	permanet3	0	p3baseline58
50	0	5	permanet3	0	p3baseline58
55	2	3	permanet3	0	p3baseline58
60	0	5	permanet3	0	p3baseline58
65	0	5	permanet3	0	p3baseline58
70	1	4	permanet3	0	p3baseline58
75	2	3	permanet3	0	p3baseline58
80	5	0	permanet3	0	p3baseline58
85	1	4	permanet3	0	p3baseline58
90	1	4	permanet3	0	p3baseline58
95	1	4	permanet3	0	p3baseline58
100	1	4	permanet3	0	p3baseline58
105	0	5	permanet3	0	p3baseline58
110	0	5	permanet3	0	p3baseline58
115	0	5	permanet3	0	p3baseline58
120	0	5	permanet3	0	p3baseline58
125	1	4	permanet3	0	p3baseline58
130	1	4	permanet3	0	p3baseline58
135	1	4	permanet3	0	p3baseline58
140	1	4	permanet3	0	p3baseline58
145	1	4	permanet3	0	p3baseline58
150	0	5	permanet3	0	p3baseline58
155	0	5	permanet3	0	p3baseline58
160	0	5	permanet3	0	p3baseline58
165	0	5	permanet3	0	p3baseline58
170	1	4	permanet3	0	p3baseline58
175	0	5	permanet3	0	p3baseline58
180	0	5	permanet3	0	p3baseline58
0	2	3	permanet3	0	p3baseline59
5	3	2	permanet3	0	p3baseline59
10	2	3	permanet3	0	p3baseline59
15	3	2	permanet3	0	p3baseline59
20	2	3	permanet3	0	p3baseline59
25	2	3	permanet3	0	p3baseline59
30	2	3	permanet3	0	p3baseline59
35	2	3	permanet3	0	p3baseline59
40	2	3	permanet3	0	p3baseline59
45	2	3	permanet3	0	p3baseline59
50	1	4	permanet3	0	p3baseline59
55	3	2	permanet3	0	p3baseline59
60	3	2	permanet3	0	p3baseline59
65	2	3	permanet3	0	p3baseline59
70	1	4	permanet3	0	p3baseline59
75	2	3	permanet3	0	p3baseline59
80	1	4	permanet3	0	p3baseline59
85	1	4	permanet3	0	p3baseline59
90	1	4	permanet3	0	p3baseline59
95	1	4	permanet3	0	p3baseline59
100	0	5	permanet3	0	p3baseline59
105	0	5	permanet3	0	p3baseline59
110	0	5	permanet3	0	p3baseline59
115	0	5	permanet3	0	p3baseline59
120	1	4	permanet3	0	p3baseline59
125	3	2	permanet3	0	p3baseline59
130	1	4	permanet3	0	p3baseline59
135	3	2	permanet3	0	p3baseline59
140	1	4	permanet3	0	p3baseline59
145	1	4	permanet3	0	p3baseline59
150	1	4	permanet3	0	p3baseline59
155	0	5	permanet3	0	p3baseline59
160	1	4	permanet3	0	p3baseline59
165	1	4	permanet3	0	p3baseline59
170	0	5	permanet3	0	p3baseline59
175	0	5	permanet3	0	p3baseline59
180	1	4	permanet3	0	p3baseline59
0	2	3	permanet3	0	p3baseline510
5	3	2	permanet3	0	p3baseline510
10	3	2	permanet3	0	p3baseline510
15	5	0	permanet3	0	p3baseline510
20	4	1	permanet3	0	p3baseline510
25	3	2	permanet3	0	p3baseline510
30	3	2	permanet3	0	p3baseline510
35	2	3	permanet3	0	p3baseline510
40	3	2	permanet3	0	p3baseline510
45	0	5	permanet3	0	p3baseline510
50	2	3	permanet3	0	p3baseline510
55	1	4	permanet3	0	p3baseline510
60	2	3	permanet3	0	p3baseline510
65	1	4	permanet3	0	p3baseline510
70	0	5	permanet3	0	p3baseline510
75	1	4	permanet3	0	p3baseline510
80	2	3	permanet3	0	p3baseline510
85	1	4	permanet3	0	p3baseline510
90	2	3	permanet3	0	p3baseline510
95	3	2	permanet3	0	p3baseline510
100	2	3	permanet3	0	p3baseline510
105	3	2	permanet3	0	p3baseline510
110	1	4	permanet3	0	p3baseline510
115	2	3	permanet3	0	p3baseline510
120	2	3	permanet3	0	p3baseline510
125	2	3	permanet3	0	p3baseline510
130	2	3	permanet3	0	p3baseline510
135	2	3	permanet3	0	p3baseline510
140	0	5	permanet3	0	p3baseline510
145	1	4	permanet3	0	p3baseline510
150	2	3	permanet3	0	p3baseline510
155	2	3	permanet3	0	p3baseline510
160	2	3	permanet3	0	p3baseline510
165	1	4	permanet3	0	p3baseline510
170	1	4	permanet3	0	p3baseline510
175	2	3	permanet3	0	p3baseline510
180	2	3	permanet3	0	p3baseline510
0	1	4	permanet3	0	p3baseline41
5	2	3	permanet3	0	p3baseline41
10	2	3	permanet3	0	p3baseline41
15	1	4	permanet3	0	p3baseline41
20	1	4	permanet3	0	p3baseline41
25	1	4	permanet3	0	p3baseline41
30	2	3	permanet3	0	p3baseline41
35	2	3	permanet3	0	p3baseline41
40	2	3	permanet3	0	p3baseline41
45	0	5	permanet3	0	p3baseline41
50	0	5	permanet3	0	p3baseline41
55	0	5	permanet3	0	p3baseline41
60	1	4	permanet3	0	p3baseline41
65	1	4	permanet3	0	p3baseline41
70	0	5	permanet3	0	p3baseline41
75	2	3	permanet3	0	p3baseline41
80	2	3	permanet3	0	p3baseline41
85	2	3	permanet3	0	p3baseline41
90	1	4	permanet3	0	p3baseline41
95	0	5	permanet3	0	p3baseline41
100	0	5	permanet3	0	p3baseline41
105	3	2	permanet3	0	p3baseline41
110	2	3	permanet3	0	p3baseline41
115	1	4	permanet3	0	p3baseline41
120	0	5	permanet3	0	p3baseline41
125	3	2	permanet3	0	p3baseline41
130	4	1	permanet3	0	p3baseline41
135	1	4	permanet3	0	p3baseline41
140	3	2	permanet3	0	p3baseline41
145	3	2	permanet3	0	p3baseline41
150	4	1	permanet3	0	p3baseline41
155	4	1	permanet3	0	p3baseline41
160	3	2	permanet3	0	p3baseline41
165	3	2	permanet3	0	p3baseline41
170	3	2	permanet3	0	p3baseline41
175	1	4	permanet3	0	p3baseline41
180	2	3	permanet3	0	p3baseline41
0	4	1	permanet3	0	p3baseline42
5	3	2	permanet3	0	p3baseline42
10	4	1	permanet3	0	p3baseline42
15	3	2	permanet3	0	p3baseline42
20	3	2	permanet3	0	p3baseline42
25	3	2	permanet3	0	p3baseline42
30	2	3	permanet3	0	p3baseline42
35	2	3	permanet3	0	p3baseline42
40	3	2	permanet3	0	p3baseline42
45	2	3	permanet3	0	p3baseline42
50	1	4	permanet3	0	p3baseline42
55	2	3	permanet3	0	p3baseline42
60	2	3	permanet3	0	p3baseline42
65	1	4	permanet3	0	p3baseline42
70	3	2	permanet3	0	p3baseline42
75	2	3	permanet3	0	p3baseline42
80	1	4	permanet3	0	p3baseline42
85	1	4	permanet3	0	p3baseline42
90	1	4	permanet3	0	p3baseline42
95	0	5	permanet3	0	p3baseline42
100	2	3	permanet3	0	p3baseline42
105	2	3	permanet3	0	p3baseline42
110	1	4	permanet3	0	p3baseline42
115	1	4	permanet3	0	p3baseline42
120	1	4	permanet3	0	p3baseline42
125	2	3	permanet3	0	p3baseline42
130	2	3	permanet3	0	p3baseline42
135	2	3	permanet3	0	p3baseline42
140	1	4	permanet3	0	p3baseline42
145	2	3	permanet3	0	p3baseline42
150	1	4	permanet3	0	p3baseline42
155	2	3	permanet3	0	p3baseline42
160	2	3	permanet3	0	p3baseline42
165	4	1	permanet3	0	p3baseline42
170	3	2	permanet3	0	p3baseline42
175	3	2	permanet3	0	p3baseline42
180	2	3	permanet3	0	p3baseline42
0	0	5	permanet3	0	p3baseline43
5	1	4	permanet3	0	p3baseline43
10	4	1	permanet3	0	p3baseline43
15	3	2	permanet3	0	p3baseline43
20	3	2	permanet3	0	p3baseline43
25	3	2	permanet3	0	p3baseline43
30	3	2	permanet3	0	p3baseline43
35	4	1	permanet3	0	p3baseline43
40	2	3	permanet3	0	p3baseline43
45	3	2	permanet3	0	p3baseline43
50	1	4	permanet3	0	p3baseline43
55	1	4	permanet3	0	p3baseline43
60	1	4	permanet3	0	p3baseline43
65	1	4	permanet3	0	p3baseline43
70	1	4	permanet3	0	p3baseline43
75	2	3	permanet3	0	p3baseline43
80	0	5	permanet3	0	p3baseline43
85	2	3	permanet3	0	p3baseline43
90	1	4	permanet3	0	p3baseline43
95	1	4	permanet3	0	p3baseline43
100	1	4	permanet3	0	p3baseline43
105	1	4	permanet3	0	p3baseline43
110	0	5	permanet3	0	p3baseline43
115	1	4	permanet3	0	p3baseline43
120	2	3	permanet3	0	p3baseline43
125	2	3	permanet3	0	p3baseline43
130	1	4	permanet3	0	p3baseline43
135	3	2	permanet3	0	p3baseline43
140	3	2	permanet3	0	p3baseline43
145	1	4	permanet3	0	p3baseline43
150	1	4	permanet3	0	p3baseline43
155	3	2	permanet3	0	p3baseline43
160	2	3	permanet3	0	p3baseline43
165	3	2	permanet3	0	p3baseline43
170	1	4	permanet3	0	p3baseline43
175	1	4	permanet3	0	p3baseline43
180	1	4	permanet3	0	p3baseline43
0	1	4	permanet3	0	p3baseline44
5	4	1	permanet3	0	p3baseline44
10	2	3	permanet3	0	p3baseline44
15	2	3	permanet3	0	p3baseline44
20	3	2	permanet3	0	p3baseline44
25	3	2	permanet3	0	p3baseline44
30	3	2	permanet3	0	p3baseline44
35	3	2	permanet3	0	p3baseline44
40	2	3	permanet3	0	p3baseline44
45	2	3	permanet3	0	p3baseline44
50	2	3	permanet3	0	p3baseline44
55	3	2	permanet3	0	p3baseline44
60	0	5	permanet3	0	p3baseline44
65	0	5	permanet3	0	p3baseline44
70	1	4	permanet3	0	p3baseline44
75	0	5	permanet3	0	p3baseline44
80	0	5	permanet3	0	p3baseline44
85	1	4	permanet3	0	p3baseline44
90	0	5	permanet3	0	p3baseline44
95	1	4	permanet3	0	p3baseline44
100	1	4	permanet3	0	p3baseline44
105	1	4	permanet3	0	p3baseline44
110	2	3	permanet3	0	p3baseline44
115	2	3	permanet3	0	p3baseline44
120	4	1	permanet3	0	p3baseline44
125	2	3	permanet3	0	p3baseline44
130	0	5	permanet3	0	p3baseline44
135	0	5	permanet3	0	p3baseline44
140	1	4	permanet3	0	p3baseline44
145	1	4	permanet3	0	p3baseline44
150	1	4	permanet3	0	p3baseline44
155	2	3	permanet3	0	p3baseline44
160	2	3	permanet3	0	p3baseline44
165	3	2	permanet3	0	p3baseline44
170	3	2	permanet3	0	p3baseline44
175	2	3	permanet3	0	p3baseline44
180	1	4	permanet3	0	p3baseline44
0	1	4	permanet3	0	p3baseline45
5	2	3	permanet3	0	p3baseline45
10	3	2	permanet3	0	p3baseline45
15	4	1	permanet3	0	p3baseline45
20	3	2	permanet3	0	p3baseline45
25	2	3	permanet3	0	p3baseline45
30	4	1	permanet3	0	p3baseline45
35	4	1	permanet3	0	p3baseline45
40	2	3	permanet3	0	p3baseline45
45	1	4	permanet3	0	p3baseline45
50	2	3	permanet3	0	p3baseline45
55	2	3	permanet3	0	p3baseline45
60	1	4	permanet3	0	p3baseline45
65	0	5	permanet3	0	p3baseline45
70	1	4	permanet3	0	p3baseline45
75	1	4	permanet3	0	p3baseline45
80	1	4	permanet3	0	p3baseline45
85	2	3	permanet3	0	p3baseline45
90	1	4	permanet3	0	p3baseline45
95	4	1	permanet3	0	p3baseline45
100	2	3	permanet3	0	p3baseline45
105	2	3	permanet3	0	p3baseline45
110	1	4	permanet3	0	p3baseline45
115	1	4	permanet3	0	p3baseline45
120	2	3	permanet3	0	p3baseline45
125	3	2	permanet3	0	p3baseline45
130	3	2	permanet3	0	p3baseline45
135	3	2	permanet3	0	p3baseline45
140	3	2	permanet3	0	p3baseline45
145	3	2	permanet3	0	p3baseline45
150	2	3	permanet3	0	p3baseline45
155	4	1	permanet3	0	p3baseline45
160	1	4	permanet3	0	p3baseline45
165	1	4	permanet3	0	p3baseline45
170	1	4	permanet3	0	p3baseline45
175	1	4	permanet3	0	p3baseline45
180	2	3	permanet3	0	p3baseline45
0	1	4	permanet3	0	p3baseline46
5	0	5	permanet3	0	p3baseline46
10	1	4	permanet3	0	p3baseline46
15	1	4	permanet3	0	p3baseline46
20	3	2	permanet3	0	p3baseline46
25	2	3	permanet3	0	p3baseline46
30	1	4	permanet3	0	p3baseline46
35	3	2	permanet3	0	p3baseline46
40	1	4	permanet3	0	p3baseline46
45	0	5	permanet3	0	p3baseline46
50	0	5	permanet3	0	p3baseline46
55	0	5	permanet3	0	p3baseline46
60	1	4	permanet3	0	p3baseline46
65	1	4	permanet3	0	p3baseline46
70	3	2	permanet3	0	p3baseline46
75	3	2	permanet3	0	p3baseline46
80	2	3	permanet3	0	p3baseline46
85	5	0	permanet3	0	p3baseline46
90	3	2	permanet3	0	p3baseline46
95	2	3	permanet3	0	p3baseline46
100	2	3	permanet3	0	p3baseline46
105	2	3	permanet3	0	p3baseline46
110	2	3	permanet3	0	p3baseline46
115	2	3	permanet3	0	p3baseline46
120	2	3	permanet3	0	p3baseline46
125	2	3	permanet3	0	p3baseline46
130	4	1	permanet3	0	p3baseline46
135	3	2	permanet3	0	p3baseline46
140	3	2	permanet3	0	p3baseline46
145	3	2	permanet3	0	p3baseline46
150	3	2	permanet3	0	p3baseline46
155	3	2	permanet3	0	p3baseline46
160	3	2	permanet3	0	p3baseline46
165	2	3	permanet3	0	p3baseline46
170	3	2	permanet3	0	p3baseline46
175	3	2	permanet3	0	p3baseline46
180	3	2	permanet3	0	p3baseline46
0	4	1	permanet3	0	p3baseline47
5	2	3	permanet3	0	p3baseline47
10	2	3	permanet3	0	p3baseline47
15	2	3	permanet3	0	p3baseline47
20	1	4	permanet3	0	p3baseline47
25	2	3	permanet3	0	p3baseline47
30	3	2	permanet3	0	p3baseline47
35	3	2	permanet3	0	p3baseline47
40	1	4	permanet3	0	p3baseline47
45	1	4	permanet3	0	p3baseline47
50	1	4	permanet3	0	p3baseline47
55	2	3	permanet3	0	p3baseline47
60	1	4	permanet3	0	p3baseline47
65	1	4	permanet3	0	p3baseline47
70	1	4	permanet3	0	p3baseline47
75	1	4	permanet3	0	p3baseline47
80	1	4	permanet3	0	p3baseline47
85	1	4	permanet3	0	p3baseline47
90	0	5	permanet3	0	p3baseline47
95	0	5	permanet3	0	p3baseline47
100	0	5	permanet3	0	p3baseline47
105	1	4	permanet3	0	p3baseline47
110	2	3	permanet3	0	p3baseline47
115	2	3	permanet3	0	p3baseline47
120	2	3	permanet3	0	p3baseline47
125	1	4	permanet3	0	p3baseline47
130	1	4	permanet3	0	p3baseline47
135	1	4	permanet3	0	p3baseline47
140	1	4	permanet3	0	p3baseline47
145	2	3	permanet3	0	p3baseline47
150	3	2	permanet3	0	p3baseline47
155	3	2	permanet3	0	p3baseline47
160	2	3	permanet3	0	p3baseline47
165	2	3	permanet3	0	p3baseline47
170	2	3	permanet3	0	p3baseline47
175	2	3	permanet3	0	p3baseline47
180	1	4	permanet3	0	p3baseline47
0	2	3	permanet3	0	p3baseline48
5	1	4	permanet3	0	p3baseline48
10	1	4	permanet3	0	p3baseline48
15	1	4	permanet3	0	p3baseline48
20	1	4	permanet3	0	p3baseline48
25	2	3	permanet3	0	p3baseline48
30	2	3	permanet3	0	p3baseline48
35	3	2	permanet3	0	p3baseline48
40	2	3	permanet3	0	p3baseline48
45	2	3	permanet3	0	p3baseline48
50	1	4	permanet3	0	p3baseline48
55	1	4	permanet3	0	p3baseline48
60	0	5	permanet3	0	p3baseline48
65	0	5	permanet3	0	p3baseline48
70	0	5	permanet3	0	p3baseline48
75	0	5	permanet3	0	p3baseline48
80	0	5	permanet3	0	p3baseline48
85	0	5	permanet3	0	p3baseline48
90	1	4	permanet3	0	p3baseline48
95	0	5	permanet3	0	p3baseline48
100	0	5	permanet3	0	p3baseline48
105	0	5	permanet3	0	p3baseline48
110	1	4	permanet3	0	p3baseline48
115	1	4	permanet3	0	p3baseline48
120	1	4	permanet3	0	p3baseline48
125	2	3	permanet3	0	p3baseline48
130	1	4	permanet3	0	p3baseline48
135	3	2	permanet3	0	p3baseline48
140	1	4	permanet3	0	p3baseline48
145	2	3	permanet3	0	p3baseline48
150	5	0	permanet3	0	p3baseline48
155	4	1	permanet3	0	p3baseline48
160	3	2	permanet3	0	p3baseline48
165	3	2	permanet3	0	p3baseline48
170	2	3	permanet3	0	p3baseline48
175	2	3	permanet3	0	p3baseline48
180	3	2	permanet3	0	p3baseline48
0	1	4	permanet3	0	p3baseline49
5	3	2	permanet3	0	p3baseline49
10	2	3	permanet3	0	p3baseline49
15	2	3	permanet3	0	p3baseline49
20	2	3	permanet3	0	p3baseline49
25	2	3	permanet3	0	p3baseline49
30	2	3	permanet3	0	p3baseline49
35	1	4	permanet3	0	p3baseline49
40	0	5	permanet3	0	p3baseline49
45	1	4	permanet3	0	p3baseline49
50	1	4	permanet3	0	p3baseline49
55	2	3	permanet3	0	p3baseline49
60	1	4	permanet3	0	p3baseline49
65	1	4	permanet3	0	p3baseline49
70	1	4	permanet3	0	p3baseline49
75	0	5	permanet3	0	p3baseline49
80	1	4	permanet3	0	p3baseline49
85	0	5	permanet3	0	p3baseline49
90	0	5	permanet3	0	p3baseline49
95	2	3	permanet3	0	p3baseline49
100	1	4	permanet3	0	p3baseline49
105	0	5	permanet3	0	p3baseline49
110	1	4	permanet3	0	p3baseline49
115	1	4	permanet3	0	p3baseline49
120	1	4	permanet3	0	p3baseline49
125	1	4	permanet3	0	p3baseline49
130	1	4	permanet3	0	p3baseline49
135	1	4	permanet3	0	p3baseline49
140	1	4	permanet3	0	p3baseline49
145	1	4	permanet3	0	p3baseline49
150	1	4	permanet3	0	p3baseline49
155	1	4	permanet3	0	p3baseline49
160	1	4	permanet3	0	p3baseline49
165	0	5	permanet3	0	p3baseline49
170	0	5	permanet3	0	p3baseline49
175	0	5	permanet3	0	p3baseline49
180	1	4	permanet3	0	p3baseline49
0	2	3	permanet3	0	p3baseline410
5	3	2	permanet3	0	p3baseline410
10	2	3	permanet3	0	p3baseline410
15	2	3	permanet3	0	p3baseline410
20	3	2	permanet3	0	p3baseline410
25	2	3	permanet3	0	p3baseline410
30	2	3	permanet3	0	p3baseline410
35	3	2	permanet3	0	p3baseline410
40	3	2	permanet3	0	p3baseline410
45	3	2	permanet3	0	p3baseline410
50	0	5	permanet3	0	p3baseline410
55	1	4	permanet3	0	p3baseline410
60	1	4	permanet3	0	p3baseline410
65	1	4	permanet3	0	p3baseline410
70	1	4	permanet3	0	p3baseline410
75	1	4	permanet3	0	p3baseline410
80	2	3	permanet3	0	p3baseline410
85	2	3	permanet3	0	p3baseline410
90	2	3	permanet3	0	p3baseline410
95	1	4	permanet3	0	p3baseline410
100	1	4	permanet3	0	p3baseline410
105	1	4	permanet3	0	p3baseline410
110	1	4	permanet3	0	p3baseline410
115	1	4	permanet3	0	p3baseline410
120	1	4	permanet3	0	p3baseline410
125	1	4	permanet3	0	p3baseline410
130	3	2	permanet3	0	p3baseline410
135	4	1	permanet3	0	p3baseline410
140	5	0	permanet3	0	p3baseline410
145	4	1	permanet3	0	p3baseline410
150	2	3	permanet3	0	p3baseline410
155	2	3	permanet3	0	p3baseline410
160	1	4	permanet3	0	p3baseline410
165	2	3	permanet3	0	p3baseline410
170	2	3	permanet3	0	p3baseline410
175	2	3	permanet3	0	p3baseline410
180	1	4	permanet3	0	p3baseline410
0	2	3	permanet3	0	p3baseline31
5	3	2	permanet3	0	p3baseline31
10	4	1	permanet3	0	p3baseline31
15	3	2	permanet3	0	p3baseline31
20	4	1	permanet3	0	p3baseline31
25	3	2	permanet3	0	p3baseline31
30	3	2	permanet3	0	p3baseline31
35	2	3	permanet3	0	p3baseline31
40	2	3	permanet3	0	p3baseline31
45	1	4	permanet3	0	p3baseline31
50	1	4	permanet3	0	p3baseline31
55	2	3	permanet3	0	p3baseline31
60	2	3	permanet3	0	p3baseline31
65	1	4	permanet3	0	p3baseline31
70	1	4	permanet3	0	p3baseline31
75	3	2	permanet3	0	p3baseline31
80	2	3	permanet3	0	p3baseline31
85	2	3	permanet3	0	p3baseline31
90	2	3	permanet3	0	p3baseline31
95	1	4	permanet3	0	p3baseline31
100	3	2	permanet3	0	p3baseline31
105	3	2	permanet3	0	p3baseline31
110	4	1	permanet3	0	p3baseline31
115	2	3	permanet3	0	p3baseline31
120	3	2	permanet3	0	p3baseline31
125	2	3	permanet3	0	p3baseline31
130	1	4	permanet3	0	p3baseline31
135	1	4	permanet3	0	p3baseline31
140	1	4	permanet3	0	p3baseline31
145	1	4	permanet3	0	p3baseline31
150	2	3	permanet3	0	p3baseline31
155	3	2	permanet3	0	p3baseline31
160	2	3	permanet3	0	p3baseline31
165	3	2	permanet3	0	p3baseline31
170	3	2	permanet3	0	p3baseline31
175	2	3	permanet3	0	p3baseline31
180	0	5	permanet3	0	p3baseline31
0	2	3	permanet3	0	p3baseline32
5	4	1	permanet3	0	p3baseline32
10	4	1	permanet3	0	p3baseline32
15	5	0	permanet3	0	p3baseline32
20	5	0	permanet3	0	p3baseline32
25	5	0	permanet3	0	p3baseline32
30	5	0	permanet3	0	p3baseline32
35	4	1	permanet3	0	p3baseline32
40	4	1	permanet3	0	p3baseline32
45	5	0	permanet3	0	p3baseline32
50	4	1	permanet3	0	p3baseline32
55	2	3	permanet3	0	p3baseline32
60	3	2	permanet3	0	p3baseline32
65	3	2	permanet3	0	p3baseline32
70	2	3	permanet3	0	p3baseline32
75	4	1	permanet3	0	p3baseline32
80	1	4	permanet3	0	p3baseline32
85	3	2	permanet3	0	p3baseline32
90	3	2	permanet3	0	p3baseline32
95	1	4	permanet3	0	p3baseline32
100	2	3	permanet3	0	p3baseline32
105	4	1	permanet3	0	p3baseline32
110	3	2	permanet3	0	p3baseline32
115	4	1	permanet3	0	p3baseline32
120	4	1	permanet3	0	p3baseline32
125	3	2	permanet3	0	p3baseline32
130	3	2	permanet3	0	p3baseline32
135	3	2	permanet3	0	p3baseline32
140	3	2	permanet3	0	p3baseline32
145	4	1	permanet3	0	p3baseline32
150	3	2	permanet3	0	p3baseline32
155	4	1	permanet3	0	p3baseline32
160	2	3	permanet3	0	p3baseline32
165	1	4	permanet3	0	p3baseline32
170	2	3	permanet3	0	p3baseline32
175	3	2	permanet3	0	p3baseline32
180	3	2	permanet3	0	p3baseline32
0	3	2	permanet3	0	p3baseline33
5	3	2	permanet3	0	p3baseline33
10	3	2	permanet3	0	p3baseline33
15	3	2	permanet3	0	p3baseline33
20	3	2	permanet3	0	p3baseline33
25	3	2	permanet3	0	p3baseline33
30	3	2	permanet3	0	p3baseline33
35	3	2	permanet3	0	p3baseline33
40	3	2	permanet3	0	p3baseline33
45	3	2	permanet3	0	p3baseline33
50	3	2	permanet3	0	p3baseline33
55	3	2	permanet3	0	p3baseline33
60	3	2	permanet3	0	p3baseline33
65	3	2	permanet3	0	p3baseline33
70	2	3	permanet3	0	p3baseline33
75	3	2	permanet3	0	p3baseline33
80	3	2	permanet3	0	p3baseline33
85	5	0	permanet3	0	p3baseline33
90	3	2	permanet3	0	p3baseline33
95	3	2	permanet3	0	p3baseline33
100	2	3	permanet3	0	p3baseline33
105	2	3	permanet3	0	p3baseline33
110	1	4	permanet3	0	p3baseline33
115	1	4	permanet3	0	p3baseline33
120	2	3	permanet3	0	p3baseline33
125	1	4	permanet3	0	p3baseline33
130	1	4	permanet3	0	p3baseline33
135	2	3	permanet3	0	p3baseline33
140	2	3	permanet3	0	p3baseline33
145	2	3	permanet3	0	p3baseline33
150	2	3	permanet3	0	p3baseline33
155	2	3	permanet3	0	p3baseline33
160	2	3	permanet3	0	p3baseline33
165	1	4	permanet3	0	p3baseline33
170	1	4	permanet3	0	p3baseline33
175	2	3	permanet3	0	p3baseline33
180	1	4	permanet3	0	p3baseline33
0	1	4	permanet3	0	p3baseline34
5	2	3	permanet3	0	p3baseline34
10	4	1	permanet3	0	p3baseline34
15	4	1	permanet3	0	p3baseline34
20	3	2	permanet3	0	p3baseline34
25	5	0	permanet3	0	p3baseline34
30	3	2	permanet3	0	p3baseline34
35	4	1	permanet3	0	p3baseline34
40	4	1	permanet3	0	p3baseline34
45	3	2	permanet3	0	p3baseline34
50	2	3	permanet3	0	p3baseline34
55	2	3	permanet3	0	p3baseline34
60	0	5	permanet3	0	p3baseline34
65	1	4	permanet3	0	p3baseline34
70	0	5	permanet3	0	p3baseline34
75	2	3	permanet3	0	p3baseline34
80	2	3	permanet3	0	p3baseline34
85	1	4	permanet3	0	p3baseline34
90	1	4	permanet3	0	p3baseline34
95	2	3	permanet3	0	p3baseline34
100	3	2	permanet3	0	p3baseline34
105	2	3	permanet3	0	p3baseline34
110	1	4	permanet3	0	p3baseline34
115	1	4	permanet3	0	p3baseline34
120	2	3	permanet3	0	p3baseline34
125	3	2	permanet3	0	p3baseline34
130	2	3	permanet3	0	p3baseline34
135	2	3	permanet3	0	p3baseline34
140	1	4	permanet3	0	p3baseline34
145	1	4	permanet3	0	p3baseline34
150	2	3	permanet3	0	p3baseline34
155	3	2	permanet3	0	p3baseline34
160	4	1	permanet3	0	p3baseline34
165	3	2	permanet3	0	p3baseline34
170	3	2	permanet3	0	p3baseline34
175	2	3	permanet3	0	p3baseline34
180	3	2	permanet3	0	p3baseline34
0	3	2	permanet3	0	p3baseline35
5	2	3	permanet3	0	p3baseline35
10	4	1	permanet3	0	p3baseline35
15	2	3	permanet3	0	p3baseline35
20	2	3	permanet3	0	p3baseline35
25	0	5	permanet3	0	p3baseline35
30	3	2	permanet3	0	p3baseline35
35	2	3	permanet3	0	p3baseline35
40	3	2	permanet3	0	p3baseline35
45	1	4	permanet3	0	p3baseline35
50	2	3	permanet3	0	p3baseline35
55	0	5	permanet3	0	p3baseline35
60	0	5	permanet3	0	p3baseline35
65	1	4	permanet3	0	p3baseline35
70	2	3	permanet3	0	p3baseline35
75	1	4	permanet3	0	p3baseline35
80	0	5	permanet3	0	p3baseline35
85	1	4	permanet3	0	p3baseline35
90	2	3	permanet3	0	p3baseline35
95	1	4	permanet3	0	p3baseline35
100	2	3	permanet3	0	p3baseline35
105	1	4	permanet3	0	p3baseline35
110	1	4	permanet3	0	p3baseline35
115	1	4	permanet3	0	p3baseline35
120	2	3	permanet3	0	p3baseline35
125	1	4	permanet3	0	p3baseline35
130	3	2	permanet3	0	p3baseline35
135	3	2	permanet3	0	p3baseline35
140	3	2	permanet3	0	p3baseline35
145	3	2	permanet3	0	p3baseline35
150	3	2	permanet3	0	p3baseline35
155	4	1	permanet3	0	p3baseline35
160	3	2	permanet3	0	p3baseline35
165	1	4	permanet3	0	p3baseline35
170	3	2	permanet3	0	p3baseline35
175	4	1	permanet3	0	p3baseline35
180	3	2	permanet3	0	p3baseline35
0	2	3	permanet3	0	p3baseline36
5	1	4	permanet3	0	p3baseline36
10	2	3	permanet3	0	p3baseline36
15	5	0	permanet3	0	p3baseline36
20	5	0	permanet3	0	p3baseline36
25	5	0	permanet3	0	p3baseline36
30	4	1	permanet3	0	p3baseline36
35	4	1	permanet3	0	p3baseline36
40	4	1	permanet3	0	p3baseline36
45	3	2	permanet3	0	p3baseline36
50	1	4	permanet3	0	p3baseline36
55	0	5	permanet3	0	p3baseline36
60	1	4	permanet3	0	p3baseline36
65	3	2	permanet3	0	p3baseline36
70	0	5	permanet3	0	p3baseline36
75	1	4	permanet3	0	p3baseline36
80	0	5	permanet3	0	p3baseline36
85	1	4	permanet3	0	p3baseline36
90	2	3	permanet3	0	p3baseline36
95	0	5	permanet3	0	p3baseline36
100	0	5	permanet3	0	p3baseline36
105	1	4	permanet3	0	p3baseline36
110	1	4	permanet3	0	p3baseline36
115	1	4	permanet3	0	p3baseline36
120	2	3	permanet3	0	p3baseline36
125	1	4	permanet3	0	p3baseline36
130	1	4	permanet3	0	p3baseline36
135	1	4	permanet3	0	p3baseline36
140	1	4	permanet3	0	p3baseline36
145	1	4	permanet3	0	p3baseline36
150	2	3	permanet3	0	p3baseline36
155	1	4	permanet3	0	p3baseline36
160	1	4	permanet3	0	p3baseline36
165	1	4	permanet3	0	p3baseline36
170	1	4	permanet3	0	p3baseline36
175	1	4	permanet3	0	p3baseline36
180	1	4	permanet3	0	p3baseline36
0	1	4	permanet3	0	p3baseline37
5	2	3	permanet3	0	p3baseline37
10	3	2	permanet3	0	p3baseline37
15	3	2	permanet3	0	p3baseline37
20	3	2	permanet3	0	p3baseline37
25	1	4	permanet3	0	p3baseline37
30	2	3	permanet3	0	p3baseline37
35	1	4	permanet3	0	p3baseline37
40	1	4	permanet3	0	p3baseline37
45	1	4	permanet3	0	p3baseline37
50	2	3	permanet3	0	p3baseline37
55	2	3	permanet3	0	p3baseline37
60	2	3	permanet3	0	p3baseline37
65	2	3	permanet3	0	p3baseline37
70	1	4	permanet3	0	p3baseline37
75	1	4	permanet3	0	p3baseline37
80	1	4	permanet3	0	p3baseline37
85	1	4	permanet3	0	p3baseline37
90	1	4	permanet3	0	p3baseline37
95	1	4	permanet3	0	p3baseline37
100	1	4	permanet3	0	p3baseline37
105	1	4	permanet3	0	p3baseline37
110	1	4	permanet3	0	p3baseline37
115	0	5	permanet3	0	p3baseline37
120	0	5	permanet3	0	p3baseline37
125	0	5	permanet3	0	p3baseline37
130	0	5	permanet3	0	p3baseline37
135	1	4	permanet3	0	p3baseline37
140	1	4	permanet3	0	p3baseline37
145	2	3	permanet3	0	p3baseline37
150	0	5	permanet3	0	p3baseline37
155	0	5	permanet3	0	p3baseline37
160	0	5	permanet3	0	p3baseline37
165	0	5	permanet3	0	p3baseline37
170	0	5	permanet3	0	p3baseline37
175	0	5	permanet3	0	p3baseline37
180	0	5	permanet3	0	p3baseline37
0	3	2	permanet3	0	p3baseline38
5	2	3	permanet3	0	p3baseline38
10	4	1	permanet3	0	p3baseline38
15	3	2	permanet3	0	p3baseline38
20	4	1	permanet3	0	p3baseline38
25	4	1	permanet3	0	p3baseline38
30	3	2	permanet3	0	p3baseline38
35	2	3	permanet3	0	p3baseline38
40	2	3	permanet3	0	p3baseline38
45	1	4	permanet3	0	p3baseline38
50	0	5	permanet3	0	p3baseline38
55	2	3	permanet3	0	p3baseline38
60	2	3	permanet3	0	p3baseline38
65	1	4	permanet3	0	p3baseline38
70	0	5	permanet3	0	p3baseline38
75	3	2	permanet3	0	p3baseline38
80	3	2	permanet3	0	p3baseline38
85	0	5	permanet3	0	p3baseline38
90	2	3	permanet3	0	p3baseline38
95	2	3	permanet3	0	p3baseline38
100	2	3	permanet3	0	p3baseline38
105	2	3	permanet3	0	p3baseline38
110	2	3	permanet3	0	p3baseline38
115	2	3	permanet3	0	p3baseline38
120	2	3	permanet3	0	p3baseline38
125	1	4	permanet3	0	p3baseline38
130	1	4	permanet3	0	p3baseline38
135	2	3	permanet3	0	p3baseline38
140	2	3	permanet3	0	p3baseline38
145	2	3	permanet3	0	p3baseline38
150	2	3	permanet3	0	p3baseline38
155	1	4	permanet3	0	p3baseline38
160	1	4	permanet3	0	p3baseline38
165	1	4	permanet3	0	p3baseline38
170	1	4	permanet3	0	p3baseline38
175	1	4	permanet3	0	p3baseline38
180	1	4	permanet3	0	p3baseline38
0	0	5	permanet3	0	p3baseline39
5	3	2	permanet3	0	p3baseline39
10	4	1	permanet3	0	p3baseline39
15	2	3	permanet3	0	p3baseline39
20	3	2	permanet3	0	p3baseline39
25	3	2	permanet3	0	p3baseline39
30	2	3	permanet3	0	p3baseline39
35	2	3	permanet3	0	p3baseline39
40	2	3	permanet3	0	p3baseline39
45	3	2	permanet3	0	p3baseline39
50	2	3	permanet3	0	p3baseline39
55	1	4	permanet3	0	p3baseline39
60	0	5	permanet3	0	p3baseline39
65	3	2	permanet3	0	p3baseline39
70	1	4	permanet3	0	p3baseline39
75	2	3	permanet3	0	p3baseline39
80	1	4	permanet3	0	p3baseline39
85	2	3	permanet3	0	p3baseline39
90	2	3	permanet3	0	p3baseline39
95	1	4	permanet3	0	p3baseline39
100	1	4	permanet3	0	p3baseline39
105	2	3	permanet3	0	p3baseline39
110	2	3	permanet3	0	p3baseline39
115	2	3	permanet3	0	p3baseline39
120	2	3	permanet3	0	p3baseline39
125	3	2	permanet3	0	p3baseline39
130	4	1	permanet3	0	p3baseline39
135	3	2	permanet3	0	p3baseline39
140	3	2	permanet3	0	p3baseline39
145	2	3	permanet3	0	p3baseline39
150	2	3	permanet3	0	p3baseline39
155	2	3	permanet3	0	p3baseline39
160	1	4	permanet3	0	p3baseline39
165	1	4	permanet3	0	p3baseline39
170	1	4	permanet3	0	p3baseline39
175	2	3	permanet3	0	p3baseline39
180	1	4	permanet3	0	p3baseline39
0	3	2	permanet3	0	p3baseline310
5	4	1	permanet3	0	p3baseline310
10	5	0	permanet3	0	p3baseline310
15	3	2	permanet3	0	p3baseline310
20	4	1	permanet3	0	p3baseline310
25	4	1	permanet3	0	p3baseline310
30	3	2	permanet3	0	p3baseline310
35	3	2	permanet3	0	p3baseline310
40	2	3	permanet3	0	p3baseline310
45	3	2	permanet3	0	p3baseline310
50	3	2	permanet3	0	p3baseline310
55	1	4	permanet3	0	p3baseline310
60	1	4	permanet3	0	p3baseline310
65	2	3	permanet3	0	p3baseline310
70	3	2	permanet3	0	p3baseline310
75	3	2	permanet3	0	p3baseline310
80	1	4	permanet3	0	p3baseline310
85	1	4	permanet3	0	p3baseline310
90	1	4	permanet3	0	p3baseline310
95	2	3	permanet3	0	p3baseline310
100	2	3	permanet3	0	p3baseline310
105	0	5	permanet3	0	p3baseline310
110	1	4	permanet3	0	p3baseline310
115	1	4	permanet3	0	p3baseline310
120	2	3	permanet3	0	p3baseline310
125	2	3	permanet3	0	p3baseline310
130	1	4	permanet3	0	p3baseline310
135	3	2	permanet3	0	p3baseline310
140	3	2	permanet3	0	p3baseline310
145	2	3	permanet3	0	p3baseline310
150	2	3	permanet3	0	p3baseline310
155	2	3	permanet3	0	p3baseline310
160	2	3	permanet3	0	p3baseline310
165	2	3	permanet3	0	p3baseline310
170	2	3	permanet3	0	p3baseline310
175	2	3	permanet3	0	p3baseline310
180	2	3	permanet3	0	p3baseline310
0	5	0	permanet3	0	p3baseline11
5	4	1	permanet3	0	p3baseline11
10	3	2	permanet3	0	p3baseline11
15	5	0	permanet3	0	p3baseline11
20	5	0	permanet3	0	p3baseline11
25	4	1	permanet3	0	p3baseline11
30	4	1	permanet3	0	p3baseline11
35	4	1	permanet3	0	p3baseline11
40	3	2	permanet3	0	p3baseline11
45	1	4	permanet3	0	p3baseline11
50	5	0	permanet3	0	p3baseline11
55	2	3	permanet3	0	p3baseline11
60	2	3	permanet3	0	p3baseline11
65	2	3	permanet3	0	p3baseline11
70	2	3	permanet3	0	p3baseline11
75	2	3	permanet3	0	p3baseline11
80	1	4	permanet3	0	p3baseline11
85	4	1	permanet3	0	p3baseline11
90	3	2	permanet3	0	p3baseline11
95	2	3	permanet3	0	p3baseline11
100	2	3	permanet3	0	p3baseline11
105	3	2	permanet3	0	p3baseline11
110	3	2	permanet3	0	p3baseline11
115	3	2	permanet3	0	p3baseline11
120	3	2	permanet3	0	p3baseline11
125	2	3	permanet3	0	p3baseline11
130	2	3	permanet3	0	p3baseline11
135	2	3	permanet3	0	p3baseline11
140	3	2	permanet3	0	p3baseline11
145	4	1	permanet3	0	p3baseline11
150	3	2	permanet3	0	p3baseline11
155	1	4	permanet3	0	p3baseline11
160	3	2	permanet3	0	p3baseline11
165	2	3	permanet3	0	p3baseline11
170	3	2	permanet3	0	p3baseline11
175	3	2	permanet3	0	p3baseline11
180	1	4	permanet3	0	p3baseline11
0	4	1	permanet3	0	p3baseline12
5	3	2	permanet3	0	p3baseline12
10	4	1	permanet3	0	p3baseline12
15	4	1	permanet3	0	p3baseline12
20	4	1	permanet3	0	p3baseline12
25	4	1	permanet3	0	p3baseline12
30	5	0	permanet3	0	p3baseline12
35	4	1	permanet3	0	p3baseline12
40	4	1	permanet3	0	p3baseline12
45	5	0	permanet3	0	p3baseline12
50	3	2	permanet3	0	p3baseline12
55	3	2	permanet3	0	p3baseline12
60	1	4	permanet3	0	p3baseline12
65	1	4	permanet3	0	p3baseline12
70	1	4	permanet3	0	p3baseline12
75	1	4	permanet3	0	p3baseline12
80	1	4	permanet3	0	p3baseline12
85	1	4	permanet3	0	p3baseline12
90	3	2	permanet3	0	p3baseline12
95	1	4	permanet3	0	p3baseline12
100	3	2	permanet3	0	p3baseline12
105	2	3	permanet3	0	p3baseline12
110	1	4	permanet3	0	p3baseline12
115	1	4	permanet3	0	p3baseline12
120	1	4	permanet3	0	p3baseline12
125	2	3	permanet3	0	p3baseline12
130	2	3	permanet3	0	p3baseline12
135	2	3	permanet3	0	p3baseline12
140	2	3	permanet3	0	p3baseline12
145	2	3	permanet3	0	p3baseline12
150	2	3	permanet3	0	p3baseline12
155	1	4	permanet3	0	p3baseline12
160	2	3	permanet3	0	p3baseline12
165	2	3	permanet3	0	p3baseline12
170	3	2	permanet3	0	p3baseline12
175	3	2	permanet3	0	p3baseline12
180	3	2	permanet3	0	p3baseline12
0	3	2	permanet3	0	p3baseline13
5	3	2	permanet3	0	p3baseline13
10	4	1	permanet3	0	p3baseline13
15	3	2	permanet3	0	p3baseline13
20	2	3	permanet3	0	p3baseline13
25	2	3	permanet3	0	p3baseline13
30	3	2	permanet3	0	p3baseline13
35	2	3	permanet3	0	p3baseline13
40	1	4	permanet3	0	p3baseline13
45	1	4	permanet3	0	p3baseline13
50	1	4	permanet3	0	p3baseline13
55	1	4	permanet3	0	p3baseline13
60	0	5	permanet3	0	p3baseline13
65	0	5	permanet3	0	p3baseline13
70	1	4	permanet3	0	p3baseline13
75	1	4	permanet3	0	p3baseline13
80	1	4	permanet3	0	p3baseline13
85	0	5	permanet3	0	p3baseline13
90	0	5	permanet3	0	p3baseline13
95	0	5	permanet3	0	p3baseline13
100	0	5	permanet3	0	p3baseline13
105	0	5	permanet3	0	p3baseline13
110	0	5	permanet3	0	p3baseline13
115	1	4	permanet3	0	p3baseline13
120	0	5	permanet3	0	p3baseline13
125	2	3	permanet3	0	p3baseline13
130	1	4	permanet3	0	p3baseline13
135	0	5	permanet3	0	p3baseline13
140	0	5	permanet3	0	p3baseline13
145	1	4	permanet3	0	p3baseline13
150	0	5	permanet3	0	p3baseline13
155	0	5	permanet3	0	p3baseline13
160	3	2	permanet3	0	p3baseline13
165	2	3	permanet3	0	p3baseline13
170	2	3	permanet3	0	p3baseline13
175	2	3	permanet3	0	p3baseline13
180	0	5	permanet3	0	p3baseline13
0	3	2	permanet3	0	p3baseline14
5	4	1	permanet3	0	p3baseline14
10	4	1	permanet3	0	p3baseline14
15	5	0	permanet3	0	p3baseline14
20	4	1	permanet3	0	p3baseline14
25	4	1	permanet3	0	p3baseline14
30	3	2	permanet3	0	p3baseline14
35	1	4	permanet3	0	p3baseline14
40	2	3	permanet3	0	p3baseline14
45	1	4	permanet3	0	p3baseline14
50	1	4	permanet3	0	p3baseline14
55	2	3	permanet3	0	p3baseline14
60	1	4	permanet3	0	p3baseline14
65	2	3	permanet3	0	p3baseline14
70	3	2	permanet3	0	p3baseline14
75	1	4	permanet3	0	p3baseline14
80	2	3	permanet3	0	p3baseline14
85	2	3	permanet3	0	p3baseline14
90	3	2	permanet3	0	p3baseline14
95	3	2	permanet3	0	p3baseline14
100	1	4	permanet3	0	p3baseline14
105	1	4	permanet3	0	p3baseline14
110	2	3	permanet3	0	p3baseline14
115	2	3	permanet3	0	p3baseline14
120	3	2	permanet3	0	p3baseline14
125	1	4	permanet3	0	p3baseline14
130	1	4	permanet3	0	p3baseline14
135	3	2	permanet3	0	p3baseline14
140	2	3	permanet3	0	p3baseline14
145	1	4	permanet3	0	p3baseline14
150	1	4	permanet3	0	p3baseline14
155	1	4	permanet3	0	p3baseline14
160	2	3	permanet3	0	p3baseline14
165	2	3	permanet3	0	p3baseline14
170	3	2	permanet3	0	p3baseline14
175	3	2	permanet3	0	p3baseline14
180	3	2	permanet3	0	p3baseline14
0	4	1	permanet3	0	p3baseline15
5	3	2	permanet3	0	p3baseline15
10	2	3	permanet3	0	p3baseline15
15	5	0	permanet3	0	p3baseline15
20	2	3	permanet3	0	p3baseline15
25	1	4	permanet3	0	p3baseline15
30	2	3	permanet3	0	p3baseline15
35	2	3	permanet3	0	p3baseline15
40	2	3	permanet3	0	p3baseline15
45	0	5	permanet3	0	p3baseline15
50	1	4	permanet3	0	p3baseline15
55	0	5	permanet3	0	p3baseline15
60	0	5	permanet3	0	p3baseline15
65	2	3	permanet3	0	p3baseline15
70	2	3	permanet3	0	p3baseline15
75	0	5	permanet3	0	p3baseline15
80	0	5	permanet3	0	p3baseline15
85	0	5	permanet3	0	p3baseline15
90	1	4	permanet3	0	p3baseline15
95	1	4	permanet3	0	p3baseline15
100	1	4	permanet3	0	p3baseline15
105	1	4	permanet3	0	p3baseline15
110	1	4	permanet3	0	p3baseline15
115	1	4	permanet3	0	p3baseline15
120	1	4	permanet3	0	p3baseline15
125	3	2	permanet3	0	p3baseline15
130	2	3	permanet3	0	p3baseline15
135	3	2	permanet3	0	p3baseline15
140	1	4	permanet3	0	p3baseline15
145	2	3	permanet3	0	p3baseline15
150	2	3	permanet3	0	p3baseline15
155	1	4	permanet3	0	p3baseline15
160	0	5	permanet3	0	p3baseline15
165	0	5	permanet3	0	p3baseline15
170	1	4	permanet3	0	p3baseline15
175	1	4	permanet3	0	p3baseline15
180	1	4	permanet3	0	p3baseline15
0	3	2	permanet3	0	p3baseline16
5	1	4	permanet3	0	p3baseline16
10	3	2	permanet3	0	p3baseline16
15	4	1	permanet3	0	p3baseline16
20	5	0	permanet3	0	p3baseline16
25	4	1	permanet3	0	p3baseline16
30	4	1	permanet3	0	p3baseline16
35	3	2	permanet3	0	p3baseline16
40	3	2	permanet3	0	p3baseline16
45	2	3	permanet3	0	p3baseline16
50	2	3	permanet3	0	p3baseline16
55	2	3	permanet3	0	p3baseline16
60	1	4	permanet3	0	p3baseline16
65	2	3	permanet3	0	p3baseline16
70	2	3	permanet3	0	p3baseline16
75	1	4	permanet3	0	p3baseline16
80	1	4	permanet3	0	p3baseline16
85	1	4	permanet3	0	p3baseline16
90	2	3	permanet3	0	p3baseline16
95	1	4	permanet3	0	p3baseline16
100	1	4	permanet3	0	p3baseline16
105	1	4	permanet3	0	p3baseline16
110	1	4	permanet3	0	p3baseline16
115	1	4	permanet3	0	p3baseline16
120	1	4	permanet3	0	p3baseline16
125	1	4	permanet3	0	p3baseline16
130	1	4	permanet3	0	p3baseline16
135	1	4	permanet3	0	p3baseline16
140	2	3	permanet3	0	p3baseline16
145	2	3	permanet3	0	p3baseline16
150	2	3	permanet3	0	p3baseline16
155	2	3	permanet3	0	p3baseline16
160	3	2	permanet3	0	p3baseline16
165	2	3	permanet3	0	p3baseline16
170	2	3	permanet3	0	p3baseline16
175	2	3	permanet3	0	p3baseline16
180	2	3	permanet3	0	p3baseline16
0	4	1	permanet3	0	p3baseline17
5	5	0	permanet3	0	p3baseline17
10	5	0	permanet3	0	p3baseline17
15	5	0	permanet3	0	p3baseline17
20	4	1	permanet3	0	p3baseline17
25	4	1	permanet3	0	p3baseline17
30	2	3	permanet3	0	p3baseline17
35	3	2	permanet3	0	p3baseline17
40	4	1	permanet3	0	p3baseline17
45	2	3	permanet3	0	p3baseline17
50	3	2	permanet3	0	p3baseline17
55	1	4	permanet3	0	p3baseline17
60	1	4	permanet3	0	p3baseline17
65	0	5	permanet3	0	p3baseline17
70	1	4	permanet3	0	p3baseline17
75	1	4	permanet3	0	p3baseline17
80	1	4	permanet3	0	p3baseline17
85	2	3	permanet3	0	p3baseline17
90	4	1	permanet3	0	p3baseline17
95	1	4	permanet3	0	p3baseline17
100	2	3	permanet3	0	p3baseline17
105	4	1	permanet3	0	p3baseline17
110	3	2	permanet3	0	p3baseline17
115	3	2	permanet3	0	p3baseline17
120	3	2	permanet3	0	p3baseline17
125	3	2	permanet3	0	p3baseline17
130	3	2	permanet3	0	p3baseline17
135	4	1	permanet3	0	p3baseline17
140	3	2	permanet3	0	p3baseline17
145	4	1	permanet3	0	p3baseline17
150	3	2	permanet3	0	p3baseline17
155	3	2	permanet3	0	p3baseline17
160	2	3	permanet3	0	p3baseline17
165	4	1	permanet3	0	p3baseline17
170	1	4	permanet3	0	p3baseline17
175	1	4	permanet3	0	p3baseline17
180	2	3	permanet3	0	p3baseline17
0	1	4	permanet3	0	p3baseline18
5	3	2	permanet3	0	p3baseline18
10	3	2	permanet3	0	p3baseline18
15	4	1	permanet3	0	p3baseline18
20	4	1	permanet3	0	p3baseline18
25	4	1	permanet3	0	p3baseline18
30	4	1	permanet3	0	p3baseline18
35	5	0	permanet3	0	p3baseline18
40	4	1	permanet3	0	p3baseline18
45	3	2	permanet3	0	p3baseline18
50	3	2	permanet3	0	p3baseline18
55	2	3	permanet3	0	p3baseline18
60	1	4	permanet3	0	p3baseline18
65	3	2	permanet3	0	p3baseline18
70	3	2	permanet3	0	p3baseline18
75	3	2	permanet3	0	p3baseline18
80	1	4	permanet3	0	p3baseline18
85	1	4	permanet3	0	p3baseline18
90	2	3	permanet3	0	p3baseline18
95	1	4	permanet3	0	p3baseline18
100	1	4	permanet3	0	p3baseline18
105	1	4	permanet3	0	p3baseline18
110	2	3	permanet3	0	p3baseline18
115	2	3	permanet3	0	p3baseline18
120	2	3	permanet3	0	p3baseline18
125	1	4	permanet3	0	p3baseline18
130	1	4	permanet3	0	p3baseline18
135	2	3	permanet3	0	p3baseline18
140	3	2	permanet3	0	p3baseline18
145	2	3	permanet3	0	p3baseline18
150	2	3	permanet3	0	p3baseline18
155	2	3	permanet3	0	p3baseline18
160	2	3	permanet3	0	p3baseline18
165	2	3	permanet3	0	p3baseline18
170	2	3	permanet3	0	p3baseline18
175	2	3	permanet3	0	p3baseline18
180	2	3	permanet3	0	p3baseline18
0	2	3	permanet3	0	p3baseline19
5	2	3	permanet3	0	p3baseline19
10	3	2	permanet3	0	p3baseline19
15	3	2	permanet3	0	p3baseline19
20	3	2	permanet3	0	p3baseline19
25	2	3	permanet3	0	p3baseline19
30	2	3	permanet3	0	p3baseline19
35	4	1	permanet3	0	p3baseline19
40	3	2	permanet3	0	p3baseline19
45	2	3	permanet3	0	p3baseline19
50	2	3	permanet3	0	p3baseline19
55	2	3	permanet3	0	p3baseline19
60	1	4	permanet3	0	p3baseline19
65	0	5	permanet3	0	p3baseline19
70	0	5	permanet3	0	p3baseline19
75	0	5	permanet3	0	p3baseline19
80	1	4	permanet3	0	p3baseline19
85	2	3	permanet3	0	p3baseline19
90	2	3	permanet3	0	p3baseline19
95	0	5	permanet3	0	p3baseline19
100	1	4	permanet3	0	p3baseline19
105	1	4	permanet3	0	p3baseline19
110	1	4	permanet3	0	p3baseline19
115	2	3	permanet3	0	p3baseline19
120	3	2	permanet3	0	p3baseline19
125	2	3	permanet3	0	p3baseline19
130	3	2	permanet3	0	p3baseline19
135	0	5	permanet3	0	p3baseline19
140	0	5	permanet3	0	p3baseline19
145	1	4	permanet3	0	p3baseline19
150	1	4	permanet3	0	p3baseline19
155	3	2	permanet3	0	p3baseline19
160	2	3	permanet3	0	p3baseline19
165	2	3	permanet3	0	p3baseline19
170	2	3	permanet3	0	p3baseline19
175	1	4	permanet3	0	p3baseline19
180	1	4	permanet3	0	p3baseline19
0	1	4	permanet3	0	p3baseline110
5	4	1	permanet3	0	p3baseline110
10	5	0	permanet3	0	p3baseline110
15	3	2	permanet3	0	p3baseline110
20	3	2	permanet3	0	p3baseline110
25	3	2	permanet3	0	p3baseline110
30	3	2	permanet3	0	p3baseline110
35	2	3	permanet3	0	p3baseline110
40	3	2	permanet3	0	p3baseline110
45	4	1	permanet3	0	p3baseline110
50	3	2	permanet3	0	p3baseline110
55	2	3	permanet3	0	p3baseline110
60	0	5	permanet3	0	p3baseline110
65	2	3	permanet3	0	p3baseline110
70	3	2	permanet3	0	p3baseline110
75	2	3	permanet3	0	p3baseline110
80	2	3	permanet3	0	p3baseline110
85	1	4	permanet3	0	p3baseline110
90	2	3	permanet3	0	p3baseline110
95	1	4	permanet3	0	p3baseline110
100	1	4	permanet3	0	p3baseline110
105	1	4	permanet3	0	p3baseline110
110	3	2	permanet3	0	p3baseline110
115	1	4	permanet3	0	p3baseline110
120	3	2	permanet3	0	p3baseline110
125	1	4	permanet3	0	p3baseline110
130	1	4	permanet3	0	p3baseline110
135	1	4	permanet3	0	p3baseline110
140	1	4	permanet3	0	p3baseline110
145	0	5	permanet3	0	p3baseline110
150	1	4	permanet3	0	p3baseline110
155	2	3	permanet3	0	p3baseline110
160	4	1	permanet3	0	p3baseline110
165	4	1	permanet3	0	p3baseline110
170	0	5	permanet3	0	p3baseline110
175	1	4	permanet3	0	p3baseline110
180	2	3	permanet3	0	p3baseline110
0	2	3	permanet3	25	p3251161
5	4	1	permanet3	25	p3251161
10	4	1	permanet3	25	p3251161
15	3	2	permanet3	25	p3251161
20	3	2	permanet3	25	p3251161
25	3	2	permanet3	25	p3251161
30	3	2	permanet3	25	p3251161
35	2	3	permanet3	25	p3251161
40	3	2	permanet3	25	p3251161
45	3	2	permanet3	25	p3251161
50	3	2	permanet3	25	p3251161
55	3	2	permanet3	25	p3251161
60	3	2	permanet3	25	p3251161
65	3	2	permanet3	25	p3251161
70	2	3	permanet3	25	p3251161
75	1	4	permanet3	25	p3251161
80	4	1	permanet3	25	p3251161
85	2	3	permanet3	25	p3251161
90	2	3	permanet3	25	p3251161
95	3	2	permanet3	25	p3251161
100	3	2	permanet3	25	p3251161
105	3	2	permanet3	25	p3251161
110	2	3	permanet3	25	p3251161
115	3	2	permanet3	25	p3251161
120	3	2	permanet3	25	p3251161
125	3	2	permanet3	25	p3251161
130	2	3	permanet3	25	p3251161
135	1	4	permanet3	25	p3251161
140	0	5	permanet3	25	p3251161
145	1	4	permanet3	25	p3251161
150	3	2	permanet3	25	p3251161
155	4	1	permanet3	25	p3251161
160	4	1	permanet3	25	p3251161
165	4	1	permanet3	25	p3251161
170	4	1	permanet3	25	p3251161
175	3	2	permanet3	25	p3251161
180	4	1	permanet3	25	p3251161
0	3	2	permanet3	25	p3251162
5	4	1	permanet3	25	p3251162
10	3	2	permanet3	25	p3251162
15	3	2	permanet3	25	p3251162
20	3	2	permanet3	25	p3251162
25	4	1	permanet3	25	p3251162
30	4	1	permanet3	25	p3251162
35	4	1	permanet3	25	p3251162
40	5	0	permanet3	25	p3251162
45	5	0	permanet3	25	p3251162
50	4	1	permanet3	25	p3251162
55	4	1	permanet3	25	p3251162
60	3	2	permanet3	25	p3251162
65	3	2	permanet3	25	p3251162
70	3	2	permanet3	25	p3251162
75	4	1	permanet3	25	p3251162
80	4	1	permanet3	25	p3251162
85	4	1	permanet3	25	p3251162
90	4	1	permanet3	25	p3251162
95	5	0	permanet3	25	p3251162
100	4	1	permanet3	25	p3251162
105	3	2	permanet3	25	p3251162
110	4	1	permanet3	25	p3251162
115	4	1	permanet3	25	p3251162
120	4	1	permanet3	25	p3251162
125	4	1	permanet3	25	p3251162
130	3	2	permanet3	25	p3251162
135	3	2	permanet3	25	p3251162
140	2	3	permanet3	25	p3251162
145	5	0	permanet3	25	p3251162
150	5	0	permanet3	25	p3251162
155	2	3	permanet3	25	p3251162
160	2	3	permanet3	25	p3251162
165	2	3	permanet3	25	p3251162
170	3	2	permanet3	25	p3251162
175	3	2	permanet3	25	p3251162
180	2	3	permanet3	25	p3251162
0	5	0	permanet3	25	p3251163
5	5	0	permanet3	25	p3251163
10	3	2	permanet3	25	p3251163
15	2	3	permanet3	25	p3251163
20	3	2	permanet3	25	p3251163
25	4	1	permanet3	25	p3251163
30	4	1	permanet3	25	p3251163
35	4	1	permanet3	25	p3251163
40	3	2	permanet3	25	p3251163
45	3	2	permanet3	25	p3251163
50	3	2	permanet3	25	p3251163
55	4	1	permanet3	25	p3251163
60	4	1	permanet3	25	p3251163
65	4	1	permanet3	25	p3251163
70	4	1	permanet3	25	p3251163
75	4	1	permanet3	25	p3251163
80	4	1	permanet3	25	p3251163
85	4	1	permanet3	25	p3251163
90	4	1	permanet3	25	p3251163
95	4	1	permanet3	25	p3251163
100	3	2	permanet3	25	p3251163
105	4	1	permanet3	25	p3251163
110	3	2	permanet3	25	p3251163
115	3	2	permanet3	25	p3251163
120	2	3	permanet3	25	p3251163
125	3	2	permanet3	25	p3251163
130	2	3	permanet3	25	p3251163
135	1	4	permanet3	25	p3251163
140	3	2	permanet3	25	p3251163
145	3	2	permanet3	25	p3251163
150	1	4	permanet3	25	p3251163
155	3	2	permanet3	25	p3251163
160	3	2	permanet3	25	p3251163
165	3	2	permanet3	25	p3251163
170	4	1	permanet3	25	p3251163
175	4	1	permanet3	25	p3251163
180	4	1	permanet3	25	p3251163
0	3	2	permanet3	25	p3251164
5	2	3	permanet3	25	p3251164
10	3	2	permanet3	25	p3251164
15	4	1	permanet3	25	p3251164
20	4	1	permanet3	25	p3251164
25	4	1	permanet3	25	p3251164
30	4	1	permanet3	25	p3251164
35	4	1	permanet3	25	p3251164
40	4	1	permanet3	25	p3251164
45	4	1	permanet3	25	p3251164
50	4	1	permanet3	25	p3251164
55	4	1	permanet3	25	p3251164
60	4	1	permanet3	25	p3251164
65	4	1	permanet3	25	p3251164
70	4	1	permanet3	25	p3251164
75	4	1	permanet3	25	p3251164
80	4	1	permanet3	25	p3251164
85	4	1	permanet3	25	p3251164
90	4	1	permanet3	25	p3251164
95	4	1	permanet3	25	p3251164
100	4	1	permanet3	25	p3251164
105	4	1	permanet3	25	p3251164
110	4	1	permanet3	25	p3251164
115	4	1	permanet3	25	p3251164
120	4	1	permanet3	25	p3251164
125	3	2	permanet3	25	p3251164
130	3	2	permanet3	25	p3251164
135	3	2	permanet3	25	p3251164
140	3	2	permanet3	25	p3251164
145	2	3	permanet3	25	p3251164
150	3	2	permanet3	25	p3251164
155	3	2	permanet3	25	p3251164
160	3	2	permanet3	25	p3251164
165	3	2	permanet3	25	p3251164
170	3	2	permanet3	25	p3251164
175	2	3	permanet3	25	p3251164
180	3	2	permanet3	25	p3251164
0	4	1	permanet3	25	p3251165
5	4	1	permanet3	25	p3251165
10	5	0	permanet3	25	p3251165
15	3	2	permanet3	25	p3251165
20	3	2	permanet3	25	p3251165
25	4	1	permanet3	25	p3251165
30	5	0	permanet3	25	p3251165
35	4	1	permanet3	25	p3251165
40	4	1	permanet3	25	p3251165
45	3	2	permanet3	25	p3251165
50	5	0	permanet3	25	p3251165
55	5	0	permanet3	25	p3251165
60	5	0	permanet3	25	p3251165
65	4	1	permanet3	25	p3251165
70	4	1	permanet3	25	p3251165
75	4	1	permanet3	25	p3251165
80	5	0	permanet3	25	p3251165
85	5	0	permanet3	25	p3251165
90	4	1	permanet3	25	p3251165
95	5	0	permanet3	25	p3251165
100	4	1	permanet3	25	p3251165
105	4	1	permanet3	25	p3251165
110	3	2	permanet3	25	p3251165
115	2	3	permanet3	25	p3251165
120	4	1	permanet3	25	p3251165
125	3	2	permanet3	25	p3251165
130	3	2	permanet3	25	p3251165
135	3	2	permanet3	25	p3251165
140	3	2	permanet3	25	p3251165
145	2	3	permanet3	25	p3251165
150	4	1	permanet3	25	p3251165
155	1	4	permanet3	25	p3251165
160	1	4	permanet3	25	p3251165
165	2	3	permanet3	25	p3251165
170	2	3	permanet3	25	p3251165
175	2	3	permanet3	25	p3251165
180	3	2	permanet3	25	p3251165
0	2	3	permanet3	25	p3251166
5	1	4	permanet3	25	p3251166
10	3	2	permanet3	25	p3251166
15	3	2	permanet3	25	p3251166
20	2	3	permanet3	25	p3251166
25	3	2	permanet3	25	p3251166
30	3	2	permanet3	25	p3251166
35	3	2	permanet3	25	p3251166
40	3	2	permanet3	25	p3251166
45	3	2	permanet3	25	p3251166
50	3	2	permanet3	25	p3251166
55	3	2	permanet3	25	p3251166
60	3	2	permanet3	25	p3251166
65	3	2	permanet3	25	p3251166
70	3	2	permanet3	25	p3251166
75	2	3	permanet3	25	p3251166
80	2	3	permanet3	25	p3251166
85	2	3	permanet3	25	p3251166
90	2	3	permanet3	25	p3251166
95	2	3	permanet3	25	p3251166
100	2	3	permanet3	25	p3251166
105	2	3	permanet3	25	p3251166
110	2	3	permanet3	25	p3251166
115	2	3	permanet3	25	p3251166
120	2	3	permanet3	25	p3251166
125	2	3	permanet3	25	p3251166
130	4	1	permanet3	25	p3251166
135	3	2	permanet3	25	p3251166
140	2	3	permanet3	25	p3251166
145	2	3	permanet3	25	p3251166
150	3	2	permanet3	25	p3251166
155	3	2	permanet3	25	p3251166
160	3	2	permanet3	25	p3251166
165	2	3	permanet3	25	p3251166
170	1	4	permanet3	25	p3251166
175	3	2	permanet3	25	p3251166
180	3	2	permanet3	25	p3251166
0	1	4	permanet3	25	p3251167
5	3	2	permanet3	25	p3251167
10	4	1	permanet3	25	p3251167
15	4	1	permanet3	25	p3251167
20	2	3	permanet3	25	p3251167
25	2	3	permanet3	25	p3251167
30	3	2	permanet3	25	p3251167
35	4	1	permanet3	25	p3251167
40	4	1	permanet3	25	p3251167
45	4	1	permanet3	25	p3251167
50	5	0	permanet3	25	p3251167
55	5	0	permanet3	25	p3251167
60	5	0	permanet3	25	p3251167
65	5	0	permanet3	25	p3251167
70	5	0	permanet3	25	p3251167
75	4	1	permanet3	25	p3251167
80	4	1	permanet3	25	p3251167
85	4	1	permanet3	25	p3251167
90	3	2	permanet3	25	p3251167
95	3	2	permanet3	25	p3251167
100	3	2	permanet3	25	p3251167
105	2	3	permanet3	25	p3251167
110	2	3	permanet3	25	p3251167
115	3	2	permanet3	25	p3251167
120	3	2	permanet3	25	p3251167
125	3	2	permanet3	25	p3251167
130	3	2	permanet3	25	p3251167
135	3	2	permanet3	25	p3251167
140	3	2	permanet3	25	p3251167
145	3	2	permanet3	25	p3251167
150	3	2	permanet3	25	p3251167
155	3	2	permanet3	25	p3251167
160	3	2	permanet3	25	p3251167
165	3	2	permanet3	25	p3251167
170	3	2	permanet3	25	p3251167
175	3	2	permanet3	25	p3251167
180	4	1	permanet3	25	p3251167
0	2	3	permanet3	25	p3251168
5	3	2	permanet3	25	p3251168
10	5	0	permanet3	25	p3251168
15	5	0	permanet3	25	p3251168
20	5	0	permanet3	25	p3251168
25	4	1	permanet3	25	p3251168
30	4	1	permanet3	25	p3251168
35	4	1	permanet3	25	p3251168
40	4	1	permanet3	25	p3251168
45	4	1	permanet3	25	p3251168
50	3	2	permanet3	25	p3251168
55	3	2	permanet3	25	p3251168
60	3	2	permanet3	25	p3251168
65	3	2	permanet3	25	p3251168
70	3	2	permanet3	25	p3251168
75	3	2	permanet3	25	p3251168
80	3	2	permanet3	25	p3251168
85	3	2	permanet3	25	p3251168
90	3	2	permanet3	25	p3251168
95	3	2	permanet3	25	p3251168
100	2	3	permanet3	25	p3251168
105	2	3	permanet3	25	p3251168
110	3	2	permanet3	25	p3251168
115	2	3	permanet3	25	p3251168
120	3	2	permanet3	25	p3251168
125	4	1	permanet3	25	p3251168
130	4	1	permanet3	25	p3251168
135	3	2	permanet3	25	p3251168
140	3	2	permanet3	25	p3251168
145	2	3	permanet3	25	p3251168
150	1	4	permanet3	25	p3251168
155	1	4	permanet3	25	p3251168
160	1	4	permanet3	25	p3251168
165	1	4	permanet3	25	p3251168
170	2	3	permanet3	25	p3251168
175	2	3	permanet3	25	p3251168
180	1	4	permanet3	25	p3251168
0	1	4	permanet3	25	p3251169
5	4	1	permanet3	25	p3251169
10	4	1	permanet3	25	p3251169
15	4	1	permanet3	25	p3251169
20	4	1	permanet3	25	p3251169
25	3	2	permanet3	25	p3251169
30	4	1	permanet3	25	p3251169
35	4	1	permanet3	25	p3251169
40	4	1	permanet3	25	p3251169
45	4	1	permanet3	25	p3251169
50	4	1	permanet3	25	p3251169
55	4	1	permanet3	25	p3251169
60	4	1	permanet3	25	p3251169
65	4	1	permanet3	25	p3251169
70	3	2	permanet3	25	p3251169
75	2	3	permanet3	25	p3251169
80	3	2	permanet3	25	p3251169
85	1	4	permanet3	25	p3251169
90	2	3	permanet3	25	p3251169
95	4	1	permanet3	25	p3251169
100	4	1	permanet3	25	p3251169
105	4	1	permanet3	25	p3251169
110	4	1	permanet3	25	p3251169
115	1	4	permanet3	25	p3251169
120	2	3	permanet3	25	p3251169
125	2	3	permanet3	25	p3251169
130	1	4	permanet3	25	p3251169
135	1	4	permanet3	25	p3251169
140	2	3	permanet3	25	p3251169
145	2	3	permanet3	25	p3251169
150	3	2	permanet3	25	p3251169
155	3	2	permanet3	25	p3251169
160	3	2	permanet3	25	p3251169
165	3	2	permanet3	25	p3251169
170	3	2	permanet3	25	p3251169
175	2	3	permanet3	25	p3251169
180	4	1	permanet3	25	p3251169
0	1	4	permanet3	25	p32511610
5	2	3	permanet3	25	p32511610
10	2	3	permanet3	25	p32511610
15	2	3	permanet3	25	p32511610
20	1	4	permanet3	25	p32511610
25	2	3	permanet3	25	p32511610
30	2	3	permanet3	25	p32511610
35	3	2	permanet3	25	p32511610
40	3	2	permanet3	25	p32511610
45	2	3	permanet3	25	p32511610
50	2	3	permanet3	25	p32511610
55	4	1	permanet3	25	p32511610
60	4	1	permanet3	25	p32511610
65	4	1	permanet3	25	p32511610
70	4	1	permanet3	25	p32511610
75	4	1	permanet3	25	p32511610
80	4	1	permanet3	25	p32511610
85	4	1	permanet3	25	p32511610
90	4	1	permanet3	25	p32511610
95	4	1	permanet3	25	p32511610
100	4	1	permanet3	25	p32511610
105	4	1	permanet3	25	p32511610
110	4	1	permanet3	25	p32511610
115	4	1	permanet3	25	p32511610
120	4	1	permanet3	25	p32511610
125	4	1	permanet3	25	p32511610
130	4	1	permanet3	25	p32511610
135	4	1	permanet3	25	p32511610
140	5	0	permanet3	25	p32511610
145	3	2	permanet3	25	p32511610
150	4	1	permanet3	25	p32511610
155	4	1	permanet3	25	p32511610
160	2	3	permanet3	25	p32511610
165	2	3	permanet3	25	p32511610
170	3	2	permanet3	25	p32511610
175	3	2	permanet3	25	p32511610
180	4	1	permanet3	25	p32511610
0	1	4	permanet3	25	p3250481
5	1	4	permanet3	25	p3250481
10	3	2	permanet3	25	p3250481
15	3	2	permanet3	25	p3250481
20	3	2	permanet3	25	p3250481
25	3	2	permanet3	25	p3250481
30	3	2	permanet3	25	p3250481
35	3	2	permanet3	25	p3250481
40	3	2	permanet3	25	p3250481
45	4	1	permanet3	25	p3250481
50	4	1	permanet3	25	p3250481
55	4	1	permanet3	25	p3250481
60	4	1	permanet3	25	p3250481
65	4	1	permanet3	25	p3250481
70	4	1	permanet3	25	p3250481
75	4	1	permanet3	25	p3250481
80	5	0	permanet3	25	p3250481
85	5	0	permanet3	25	p3250481
90	4	1	permanet3	25	p3250481
95	3	2	permanet3	25	p3250481
100	3	2	permanet3	25	p3250481
105	4	1	permanet3	25	p3250481
110	3	2	permanet3	25	p3250481
115	3	2	permanet3	25	p3250481
120	3	2	permanet3	25	p3250481
125	2	3	permanet3	25	p3250481
130	2	3	permanet3	25	p3250481
135	3	2	permanet3	25	p3250481
140	2	3	permanet3	25	p3250481
145	2	3	permanet3	25	p3250481
150	3	2	permanet3	25	p3250481
155	2	3	permanet3	25	p3250481
160	2	3	permanet3	25	p3250481
165	2	3	permanet3	25	p3250481
170	2	3	permanet3	25	p3250481
175	2	3	permanet3	25	p3250481
180	3	2	permanet3	25	p3250481
0	5	0	permanet3	25	p3250482
5	4	1	permanet3	25	p3250482
10	4	1	permanet3	25	p3250482
15	4	1	permanet3	25	p3250482
20	4	1	permanet3	25	p3250482
25	5	0	permanet3	25	p3250482
30	4	1	permanet3	25	p3250482
35	4	1	permanet3	25	p3250482
40	4	1	permanet3	25	p3250482
45	3	2	permanet3	25	p3250482
50	3	2	permanet3	25	p3250482
55	3	2	permanet3	25	p3250482
60	3	2	permanet3	25	p3250482
65	3	2	permanet3	25	p3250482
70	3	2	permanet3	25	p3250482
75	3	2	permanet3	25	p3250482
80	3	2	permanet3	25	p3250482
85	3	2	permanet3	25	p3250482
90	3	2	permanet3	25	p3250482
95	3	2	permanet3	25	p3250482
100	3	2	permanet3	25	p3250482
105	3	2	permanet3	25	p3250482
110	3	2	permanet3	25	p3250482
115	3	2	permanet3	25	p3250482
120	3	2	permanet3	25	p3250482
125	3	2	permanet3	25	p3250482
130	3	2	permanet3	25	p3250482
135	1	4	permanet3	25	p3250482
140	1	4	permanet3	25	p3250482
145	3	2	permanet3	25	p3250482
150	3	2	permanet3	25	p3250482
155	4	1	permanet3	25	p3250482
160	1	4	permanet3	25	p3250482
165	3	2	permanet3	25	p3250482
170	2	3	permanet3	25	p3250482
175	3	2	permanet3	25	p3250482
180	3	2	permanet3	25	p3250482
0	2	3	permanet3	25	p3250483
5	4	1	permanet3	25	p3250483
10	3	2	permanet3	25	p3250483
15	4	1	permanet3	25	p3250483
20	4	1	permanet3	25	p3250483
25	4	1	permanet3	25	p3250483
30	4	1	permanet3	25	p3250483
35	4	1	permanet3	25	p3250483
40	4	1	permanet3	25	p3250483
45	3	2	permanet3	25	p3250483
50	2	3	permanet3	25	p3250483
55	3	2	permanet3	25	p3250483
60	2	3	permanet3	25	p3250483
65	3	2	permanet3	25	p3250483
70	3	2	permanet3	25	p3250483
75	4	1	permanet3	25	p3250483
80	4	1	permanet3	25	p3250483
85	3	2	permanet3	25	p3250483
90	3	2	permanet3	25	p3250483
95	3	2	permanet3	25	p3250483
100	2	3	permanet3	25	p3250483
105	3	2	permanet3	25	p3250483
110	3	2	permanet3	25	p3250483
115	3	2	permanet3	25	p3250483
120	3	2	permanet3	25	p3250483
125	1	4	permanet3	25	p3250483
130	1	4	permanet3	25	p3250483
135	0	5	permanet3	25	p3250483
140	1	4	permanet3	25	p3250483
145	2	3	permanet3	25	p3250483
150	2	3	permanet3	25	p3250483
155	2	3	permanet3	25	p3250483
160	1	4	permanet3	25	p3250483
165	2	3	permanet3	25	p3250483
170	2	3	permanet3	25	p3250483
175	3	2	permanet3	25	p3250483
180	2	3	permanet3	25	p3250483
0	0	5	permanet3	25	p3250484
5	2	3	permanet3	25	p3250484
10	2	3	permanet3	25	p3250484
15	2	3	permanet3	25	p3250484
20	4	1	permanet3	25	p3250484
25	4	1	permanet3	25	p3250484
30	4	1	permanet3	25	p3250484
35	4	1	permanet3	25	p3250484
40	4	1	permanet3	25	p3250484
45	4	1	permanet3	25	p3250484
50	4	1	permanet3	25	p3250484
55	3	2	permanet3	25	p3250484
60	3	2	permanet3	25	p3250484
65	3	2	permanet3	25	p3250484
70	3	2	permanet3	25	p3250484
75	3	2	permanet3	25	p3250484
80	2	3	permanet3	25	p3250484
85	3	2	permanet3	25	p3250484
90	3	2	permanet3	25	p3250484
95	3	2	permanet3	25	p3250484
100	3	2	permanet3	25	p3250484
105	3	2	permanet3	25	p3250484
110	3	2	permanet3	25	p3250484
115	3	2	permanet3	25	p3250484
120	3	2	permanet3	25	p3250484
125	2	3	permanet3	25	p3250484
130	3	2	permanet3	25	p3250484
135	4	1	permanet3	25	p3250484
140	2	3	permanet3	25	p3250484
145	2	3	permanet3	25	p3250484
150	3	2	permanet3	25	p3250484
155	2	3	permanet3	25	p3250484
160	2	3	permanet3	25	p3250484
165	3	2	permanet3	25	p3250484
170	2	3	permanet3	25	p3250484
175	3	2	permanet3	25	p3250484
180	3	2	permanet3	25	p3250484
0	2	3	permanet3	25	p3250485
[truncated: 17,981 more rows]
